# Supplementary material for: The transcription factor reservoir and chromatin landscape in activated plasmacytoid dendritic cells
Source: BMC Genom Data. 2021 Sep 20;22:37. doi: 10.1186/s12863-021-00991-2 (PMC8454182; doi:10.1186/s12863-021-00991-2)
Supplement: Supplementary file 1 — Additional file 1: Supplemental Table S1. FIMO analysis of immediate signaling-dependent TF motifs among promoters of early-responding TFs that are more expressed at 2 h vs steady state. [file 12863_2021_991_MOESM1_ESM.xlsx]

## Sheet: Sheet1
SUPPLEMENTAL TABLE S1
FIMO analysis of immediate signaling-dependent TF motifs among promoters of early-responding TFs that are more expressed at 2h vs steady state
motif_id	motif_alt_id	sequence_name	start	stop	strand	score	p-value	q-value	matched_sequence
Nfkb1		mm174	989	999	-	19.1394	2.76e-07	0.0919	GGGAAAGCCCC
Irf5		mm153	676	695	-	13.7273	5.02e-07	0.0928	GGAGGGAGAGCCAAAAGTGG
Nfkb1		mm114	857	867	-	18.8727	7.81e-07	0.13	GGGAAAGTCCC
Nfkb2		mm174	989	999	-	17.2121	8.04e-07	0.128	GGGAAAGCCCC
Nfkb2		mm19	599	609	+	17.2121	8.04e-07	0.128	TGGGAAGCCCC
Irf5		mm14	196	215	+	13.1818	8.53e-07	0.0928	CAAGGGCAAGACAAAAGTGA
Irf5		mm111	4	23	+	13.1697	8.99e-07	0.0928	CAATGGAAAGCCAAAATTCC
Irf5		mm101	650	669	+	12.9152	1.09e-06	0.0928	AAAAAGAAAGCAAAGACTGC
Nfkb1		mm134	724	734	-	14.8909	1.36e-06	0.151	GGGAAAATCCC
Irf5		mm30	825	844	+	12.6485	1.47e-06	0.0998	AAAAGCAAAACAAAAAGAGA
Irf5		mm19	378	397	+	12.503	1.78e-06	0.101	GAAAGGCAAGCTACCACTGC
Nfkb2		mm34	654	664	-	16.9455	2.32e-06	0.128	TGGAAAGCCCC
Nfkb2		mm114	857	867	-	16.9455	2.32e-06	0.128	GGGAAAGTCCC
Nfkb2		mm174	961	971	-	16.9455	2.32e-06	0.128	GGGGAATTCCC
Nfkb2		mm64	882	892	+	16.9455	2.32e-06	0.128	GGGGAAATCCC
Nfkb2		mm134	724	734	-	16.6788	3.75e-06	0.128	GGGAAAATCCC
Nfkb2		mm89	983	993	-	16.6788	3.75e-06	0.128	TGGAAATCCCC
Nfkb2		mm164	349	359	+	16.6788	3.75e-06	0.128	TGGAAAGTCCC
Nfkb2		mm46	943	953	+	16.6788	3.75e-06	0.128	TGGAAAACCCC
Irf5		mm176	184	203	-	11.9576	4.04e-06	0.167	GCAGGGAAAAATAAAAGTGA
Irf5		mm116	289	308	+	11.9576	4.04e-06	0.167	TAAAGGAAGAGAAAAAGAGC
Nfkb2		mm84	218	228	+	13.497	4.36e-06	0.135	GGGGAACCCCC
Irf5		mm58	576	595	+	11.9333	4.41e-06	0.167	GAAAGGAACAAGAAAAGTCA
Irf7		mm28	804	813	-	13.3931	4.43e-06	0.368	GAAACCGAAT
Nfkb1		mm84	218	228	+	13.9152	4.53e-06	0.293	GGGGAACCCCC
Nfkb1		mm108	764	774	-	13.9152	4.53e-06	0.293	GGGCAAGCCCC
Irf5		mm5	260	279	+	11.4	4.99e-06	0.17	GAAAGGAAAAAAAAAATTAA
Nfkb2		mm81	960	970	+	12.9636	5.28e-06	0.15	TGGAAACCCCC
Nfkb2		mm108	764	774	-	12.9455	6.04e-06	0.158	GGGCAAGCCCC
Irf5		mm152	392	411	+	8.10303	6.43e-06	0.199	AAAAAGAAAGAAAAAAGTTT
Nfkb1		mm157	57	67	+	13.6485	8.53e-06	0.293	GGGCAACTCCC
Nfkb1		mm174	961	971	+	13.6485	8.53e-06	0.293	GGGAATTCCCC
Nfkb1		mm54	386	396	-	13.6485	8.53e-06	0.293	GGGAAGTCCCC
Nfkb2		mm32	262	272	+	12.6788	9.92e-06	0.188	GGGGAAAACCC
Nfkb2		mm54	387	397	-	12.6788	9.92e-06	0.188	AGGGAAGTCCC
Nfkb2		mm44	397	407	-	12.6788	9.92e-06	0.188	TGGCAAGCCCC
Nfkb2		mm54	528	538	+	12.6788	9.92e-06	0.188	TGGCAAGCCCC
Nfkb2		mm71	625	635	+	12.6788	9.92e-06	0.188	CGGAAAGCCCC
Irf5		mm163	8	27	+	7.69091	1.03e-05	0.289	GAAAGCACAGGAAATAGTGG
Irf5		mm84	600	619	-	7.67879	1.1e-05	0.289	AAAAGACAAGCCAAAGGTAA
Irf5		mm45	976	995	-	7.53333	1.23e-05	0.292	GCAGGGACAGAGAAAAGGGC
Irf5		mm9	386	405	+	7.42424	1.32e-05	0.292	TAAATGAAGACATAAAGTGT
Irf5		mm21	60	79	-	7.4	1.38e-05	0.292	AAAAAGAAAGAGAAAAAGGA
Nfkb1		mm148	508	518	+	13.6364	1.42e-05	0.293	GGAAAAGCCCC
Nfkb1		mm137	558	568	+	13.6364	1.42e-05	0.293	AGGAAACCCCC
Nfkb1		mm71	625	635	+	13.6364	1.42e-05	0.293	CGGAAAGCCCC
Nfkb1		mm63	669	679	+	13.6364	1.42e-05	0.293	GGCAAAGCCCC
Nfkb1		mm46	944	954	+	13.6364	1.42e-05	0.293	GGAAAACCCCC
Nfkb1		mm81	960	970	+	13.6364	1.42e-05	0.293	TGGAAACCCCC
Nfkb1		mm76	268	278	-	13.6364	1.42e-05	0.293	GGAAAAGCCCC
Nfkb1		mm34	654	664	-	13.6364	1.42e-05	0.293	TGGAAAGCCCC
Irf5		mm92	572	591	+	7.27879	1.51e-05	0.294	GGAAGGTAGCCATAAAGTGC
Nfkb2		mm116	251	261	+	12.4121	1.55e-05	0.211	AGGAAAGTCCC
Nfkb2		mm152	262	272	+	12.4121	1.55e-05	0.211	CGGAAATCCCC
Nfkb2		mm162	399	409	-	12.4121	1.55e-05	0.211	TGGTAAGTCCC
Nfkb2		mm148	507	517	+	12.4121	1.55e-05	0.211	GGGAAAAGCCC
Nfkb2		mm169	516	526	-	12.4121	1.55e-05	0.211	TGGCAAACCCC
Nfkb2		mm120	831	841	+	12.4121	1.55e-05	0.211	TGGCAAGTCCC
Nfkb2		mm174	960	970	+	12.4121	1.55e-05	0.211	CGGGAATTCCC
Nfkb1		mm11	504	514	-	13.3818	1.59e-05	0.293	GGGATATTCCC
Nfkb1		mm174	961	971	-	13.3818	1.59e-05	0.293	GGGGAATTCCC
Nfkb2		mm176	954	964	+	12.2545	1.61e-05	0.211	GGGGAGGCCCC
Irf5		mm72	326	345	-	7.14545	1.81e-05	0.294	CAAGGAAAAGCAAAAATTAA
Irf5		mm72	365	384	-	7.14545	1.81e-05	0.294	AAAAGAAAAGAAAAAAGAAA
Irf5		mm37	100	119	+	7.14545	1.81e-05	0.294	AAAAGGAAAAATAAAAGCAA
Irf5		mm11	527	546	+	7.13333	1.82e-05	0.294	GAAAAAAAAGGAAAAATTGG
Nfkb2		mm76	269	279	-	12.1455	1.88e-05	0.229	TGGAAAAGCCC
Nfkb2		mm15	454	464	+	12.1455	1.88e-05	0.229	TGGAAAAGCCC
Irf5		mm15	45	64	-	7.01212	2.04e-05	0.301	GAGAGGAAAGCTAACCACGA
Irf5		mm123	738	757	+	7.01212	2.04e-05	0.301	GAAAGGAAAGAAGGATGGGA
Irf5		mm150	526	545	-	7	2.27e-05	0.321	GAATTAAACGCTGAAAGTGC
Irf7		mm105	53	62	+	13.1214	2.33e-05	0.368	GAAAGCAAAA
Irf7		mm104	245	254	+	13.1214	2.33e-05	0.368	GAAACTGAAA
Irf7		mm133	274	283	+	13.1214	2.33e-05	0.368	GAAACTGAAA
Irf7		mm110	524	533	+	13.1214	2.33e-05	0.368	GAAACTGAAT
Irf7		mm132	632	641	+	13.1214	2.33e-05	0.368	GAAACTGAAA
Irf7		mm38	695	704	+	13.1214	2.33e-05	0.368	GAAAGTGAAA
Irf7		mm3	899	908	+	13.1214	2.33e-05	0.368	GAAAGTGAAA
Irf7		mm172	907	916	+	13.1214	2.33e-05	0.368	GAAACTGAAA
Irf7		mm103	988	997	+	13.1214	2.33e-05	0.368	AAAACCGAAA
Irf7		mm39	122	131	-	13.1214	2.33e-05	0.368	GAAACTGAAT
Irf7		mm97	425	434	-	13.1214	2.33e-05	0.368	GAAACTGAAT
Irf7		mm88	601	610	-	13.1214	2.33e-05	0.368	GAAACCAAAA
Irf7		mm112	700	709	-	13.1214	2.33e-05	0.368	GAAACTGAAA
Irf7		mm165	850	859	-	13.1214	2.33e-05	0.368	GAAACTGAAA
Nfkb2		mm75	899	909	+	11.9758	2.44e-05	0.252	GGGGAAGCCCT
Nfkb2		mm131	36	46	-	11.9758	2.44e-05	0.252	GTGGAAGCCCC
Nfkb2		mm138	195	205	-	11.9758	2.44e-05	0.252	GGTGAAGCCCC
Nfkb2		mm137	772	782	-	11.9758	2.44e-05	0.252	GGGGAAGCCCG
Nfkb2		mm59	936	946	-	11.9758	2.44e-05	0.252	GGGGAAGCCCG
Irf5		mm122	327	346	+	6.98788	2.53e-05	0.327	TAAAAGGATGCGAAGATTGC
Irf5		mm131	687	706	-	6.97576	2.6e-05	0.327	GAAACGGAATCCAGAACTGC
Irf5		mm103	751	770	-	6.86667	2.6e-05	0.327	AAAAAAAAAAAAAAAAGTGA
Nfkb1		mm116	251	261	+	13.3697	2.63e-05	0.301	AGGAAAGTCCC
Nfkb1		mm152	262	272	+	13.3697	2.63e-05	0.301	CGGAAATCCCC
Nfkb1		mm164	349	359	+	13.3697	2.63e-05	0.301	TGGAAAGTCCC
Nfkb1		mm96	404	414	+	13.3697	2.63e-05	0.301	GGAAAACTCCC
Nfkb1		mm100	540	550	+	13.3697	2.63e-05	0.301	GGGAAAGTCTC
Nfkb1		mm143	750	760	+	13.3697	2.63e-05	0.301	GGGAAAGTCCG
Nfkb1		mm11	825	835	+	13.3697	2.63e-05	0.301	GGGAAACTCAC
Nfkb1		mm64	883	893	+	13.3697	2.63e-05	0.301	GGGAAATCCCT
Nfkb1		mm134	723	733	-	13.3697	2.63e-05	0.301	GGAAAATCCCC
Nfkb1		mm131	922	932	-	13.3697	2.63e-05	0.301	GGGAAACTTCC
Nfkb1		mm89	983	993	-	13.3697	2.63e-05	0.301	TGGAAATCCCC
Irf5		mm147	559	578	-	6.73333	3.04e-05	0.344	GAAAGGAAAGAAGGAAGAAA
Irf5		mm64	594	613	+	6.73333	3.04e-05	0.344	TAAAGGCAAGTAACAAGGCC
Irf5		mm115	648	667	+	6.73333	3.04e-05	0.344	TAAAGGAAGAATAAAGGCGC
Nfkb1		mm43	360	370	-	13.103	3.05e-05	0.321	GGGAAATTCCT
Nfkb1		mm148	507	517	+	10.6242	3.08e-05	0.321	GGGAAAAGCCC
Nfkb1		mm88	807	817	-	9.93333	3.22e-05	0.321	GGGAACACCCC
Nfkb2		mm84	217	227	+	11.7212	3.24e-05	0.269	TGGGGAACCCC
Nfkb2		mm121	321	331	+	11.7212	3.24e-05	0.269	TGGGTAGTCCC
Nfkb2		mm54	386	396	+	11.7212	3.24e-05	0.269	GGGGACTTCCC
Nfkb2		mm25	830	840	+	11.7212	3.24e-05	0.269	GGGGGAATCCC
Nfkb2		mm174	961	971	+	11.7212	3.24e-05	0.269	GGGAATTCCCC
Nfkb2		mm54	386	396	-	11.7212	3.24e-05	0.269	GGGAAGTCCCC
Nfkb2		mm59	741	751	-	11.7212	3.24e-05	0.269	TGGGAGACCCC
Nfkb2		mm88	807	817	-	11.7212	3.24e-05	0.269	GGGAACACCCC
Irf7		mm110	135	144	+	12.8555	3.31e-05	0.368	GAAATTGAAT
Irf7		mm109	974	983	+	12.8555	3.31e-05	0.368	AAAATCGAAT
Irf7		mm8	459	468	-	12.8555	3.31e-05	0.368	GAAATTGAAT
Irf7		mm14	762	771	-	12.8555	3.31e-05	0.368	GAAATTGAAA
Irf7		mm71	854	863	-	12.8555	3.31e-05	0.368	GAAATCAAAA
Nfkb1		mm11	504	514	+	9.66667	3.38e-05	0.321	GGGAATATCCC
Nfkb1		mm64	882	892	+	9.66667	3.38e-05	0.321	GGGGAAATCCC
Nfkb1		mm32	263	273	+	9.65455	3.73e-05	0.321	GGGAAAACCCT
Nfkb1		mm46	943	953	+	9.65455	3.73e-05	0.321	TGGAAAACCCC
Irf5		mm10	887	906	-	6.4303	3.96e-05	0.381	GAAAAGAAAAACGAAAGTAA
Irf5		mm107	40	59	+	6.17576	4.11e-05	0.381	GAAAAGAAAAGAAAAAGAAA
Irf5		mm5	354	373	-	6.17576	4.11e-05	0.381	GAATGTAAATTAAAAAATGA
Irf5		mm72	327	346	-	6.16364	4.13e-05	0.381	TCAAGGAAAAGCAAAAATTA
Nfkb1		mm96	242	252	+	9.38788	4.15e-05	0.321	GGGAAAATCAC
Nfkb1		mm145	356	366	-	9.38788	4.15e-05	0.321	GGAAAAATCCC
Irf5		mm107	180	199	-	5.90909	4.15e-05	0.381	TCAAAGAAACCTAAAAATAA
Irf5		mm97	309	328	+	5.90909	4.15e-05	0.381	TAAAGAAAAAAAAAGAGTTA
Irf5		mm31	732	751	+	5.90909	4.15e-05	0.381	TAAAGCAAAACTTAAATTTA
Irf5		mm108	296	315	-	3.69091	4.25e-05	0.381	CAAAGGAAGACCAAGGGTGT
Irf5		mm78	247	266	-	3.41212	4.4e-05	0.383	AAGAAAAAAGCCAAAAGCGG
Nfkb2		mm137	326	336	+	11.7091	4.43e-05	0.284	TGGGAAGCACC
Nfkb2		mm47	346	356	+	11.7091	4.43e-05	0.284	TGGGAAGCCCA
Nfkb2		mm43	389	399	+	11.7091	4.43e-05	0.284	GGGGAAACCTC
Nfkb2		mm148	508	518	+	11.7091	4.43e-05	0.284	GGAAAAGCCCC
Nfkb2		mm137	557	567	+	11.7091	4.43e-05	0.284	GAGGAAACCCC
Nfkb2		mm63	669	679	+	11.7091	4.43e-05	0.284	GGCAAAGCCCC
Nfkb2		mm25	831	841	+	11.7091	4.43e-05	0.284	GGGGAATCCCT
Nfkb2		mm122	892	902	+	11.7091	4.43e-05	0.284	TGAGAAGCCCC
Nfkb2		mm81	959	969	+	11.7091	4.43e-05	0.284	GTGGAAACCCC
Nfkb2		mm118	987	997	+	11.7091	4.43e-05	0.284	GGGGAATCCCG
Nfkb2		mm108	18	28	-	11.7091	4.43e-05	0.284	GGGGAAGTCAC
Nfkb2		mm76	268	278	-	11.7091	4.43e-05	0.284	GGAAAAGCCCC
Nfkb1		mm129	21	31	+	9.38182	4.64e-05	0.321	GGGAATGGCCC
Nfkb1		mm129	51	61	+	9.38182	4.64e-05	0.321	GGGATAGGCCC
Nfkb1		mm129	591	601	+	9.38182	4.64e-05	0.321	GGGAAGGACCC
Nfkb1		mm25	668	678	+	9.38182	4.64e-05	0.321	GGGAGAGACCC
Nfkb1		mm79	728	738	+	9.38182	4.64e-05	0.321	GGGACAGGCCC
Nfkb1		mm75	960	970	+	9.38182	4.64e-05	0.321	GGGAGAGGCCC
Nfkb1		mm161	65	75	-	9.38182	4.64e-05	0.321	GGGCAACGCCC
Nfkb1		mm69	367	377	-	9.38182	4.64e-05	0.321	GGGAAGGGCCC
Nfkb1		mm81	500	510	-	9.38182	4.64e-05	0.321	GGGAAGGACCC
Nfkb1		mm176	652	662	-	9.38182	4.64e-05	0.321	GGGAGAGGCCC
Nfkb1		mm39	558	568	+	9.11515	4.93e-05	0.335	GGGAGATGCCC
Irf5		mm92	407	426	+	2.75758	5.09e-05	0.419	AGATGGGGAGCAAACAGTGA
Nfkb2		mm11	504	514	+	11.4545	5.19e-05	0.315	GGGAATATCCC
Nfkb2		mm11	504	514	-	11.4545	5.19e-05	0.315	GGGATATTCCC
Nfkb2		mm67	504	514	-	11.4545	5.19e-05	0.315	TGGAGAACCCC
Irf7		mm107	86	95	+	12.8497	5.28e-05	0.368	AAAACTGAAA
Irf7		mm107	93	102	+	12.8497	5.28e-05	0.368	AAAACTGAAA
Irf7		mm142	143	152	+	12.8497	5.28e-05	0.368	AAAAGCAAAA
Irf7		mm54	474	483	+	12.8497	5.28e-05	0.368	AAAACTGAAA
Irf7		mm162	488	497	+	12.8497	5.28e-05	0.368	AAAACCAAAT
Irf7		mm60	587	596	+	12.8497	5.28e-05	0.368	AAAACCAAAA
Irf7		mm139	612	621	+	12.8497	5.28e-05	0.368	AAAACCAAAA
Irf7		mm14	636	645	+	12.8497	5.28e-05	0.368	AAAAGTGAAT
Irf7		mm30	795	804	+	12.8497	5.28e-05	0.368	AAAAGCAAAA
Irf7		mm30	801	810	+	12.8497	5.28e-05	0.368	AAAACCAAAA
Irf7		mm30	825	834	+	12.8497	5.28e-05	0.368	AAAAGCAAAA
Irf7		mm24	868	877	+	12.8497	5.28e-05	0.368	AAAAGTGAAT
Irf7		mm149	938	947	+	12.8497	5.28e-05	0.368	GAAAGTAAAT
Irf7		mm11	956	965	+	12.8497	5.28e-05	0.368	AAAAGCAAAT
Irf7		mm126	10	19	-	12.8497	5.28e-05	0.368	AAAACCAAAA
Irf7		mm12	113	122	-	12.8497	5.28e-05	0.368	AAAACCAAAT
Irf7		mm176	182	191	-	12.8497	5.28e-05	0.368	AAAAGTGAAA
Irf7		mm76	234	243	-	12.8497	5.28e-05	0.368	AAAACCAAAA
Irf7		mm58	258	267	-	12.8497	5.28e-05	0.368	AAAACTGAAA
Irf7		mm122	317	326	-	12.8497	5.28e-05	0.368	AAAAGCAAAT
Irf7		mm72	331	340	-	12.8497	5.28e-05	0.368	AAAAGCAAAA
Irf7		mm6	469	478	-	12.8497	5.28e-05	0.368	AAAACCAAAT
Irf7		mm123	523	532	-	12.8497	5.28e-05	0.368	AAAACTGAAA
Irf7		mm145	527	536	-	12.8497	5.28e-05	0.368	AAAACCAAAA
Irf7		mm27	562	571	-	12.8497	5.28e-05	0.368	AAAACCAAAA
Irf7		mm42	946	955	-	12.8497	5.28e-05	0.368	AAAACCAAAT
Irf5		mm94	212	231	-	2.74545	5.45e-05	0.419	GAAAAGATAGCATAGGGTGG
Irf5		mm66	755	774	+	2.74545	5.45e-05	0.419	GAGAGGAAAGAAAGAGGGGG
Irf5		mm24	913	932	+	2.74545	5.45e-05	0.419	CAACAGAAAGCAGTAGGTGC
Irf5		mm171	501	520	-	2.73333	5.81e-05	0.419	TAAAGGGCAGTCATAAGGGT
Irf5		mm141	778	797	+	2.73333	5.81e-05	0.419	TTCAGGAAAGCGAAGGGTTG
Nfkb1		mm138	161	171	+	9.10303	6.19e-05	0.343	GGTAAAGACCC
Nfkb1		mm154	175	185	-	9.10303	6.19e-05	0.343	GGGAAACGGCC
Nfkb1		mm135	273	283	-	9.10303	6.19e-05	0.343	GGGAAACACGC
Nfkb1		mm147	309	319	-	9.10303	6.19e-05	0.343	GGGAAAGGCCG
Nfkb1		mm75	319	329	-	9.10303	6.19e-05	0.343	GGGAAAGGCCT
Nfkb1		mm75	565	575	+	9.10303	6.19e-05	0.343	TGGAAACACCC
Nfkb1		mm138	590	600	-	9.10303	6.19e-05	0.343	GGGAAAGGCCT
Nfkb1		mm170	653	663	-	9.10303	6.19e-05	0.343	GGGAAAGGCCA
Nfkb1		mm155	784	794	+	9.10303	6.19e-05	0.343	GGGAAAGGGCC
Nfkb1		mm129	822	832	+	9.10303	6.19e-05	0.343	GAGAAAGGCCC
Nfkb1		mm116	967	977	-	9.10303	6.19e-05	0.343	CGGAAAGACCC
Irf5		mm151	221	240	-	2.72121	6.29e-05	0.419	GAAGGGAAAACCAAAGTAGT
Irf5		mm4	369	388	+	2.72121	6.29e-05	0.419	GAAAGGAAGAAGCAAAGAGG
Irf5		mm94	393	412	+	2.72121	6.29e-05	0.419	CAAAAGAAAGTGGTTAGTGC
Irf5		mm61	693	712	-	2.72121	6.29e-05	0.419	AAAAGGCAAATGAGAAGGGC
Irf5		mm103	726	745	+	2.72121	6.29e-05	0.419	GCAAGGAAAGAGAAAGTGGG
Irf5		mm129	953	972	-	2.72121	6.29e-05	0.419	GAAAGGAGAGAGCCAAATGT
Irf7		mm69	72	81	-	12.5838	6.48e-05	0.368	AAAATCAAAA
Irf7		mm100	108	117	-	12.5838	6.48e-05	0.368	AAAATTGAAA
Irf7		mm12	134	143	-	12.5838	6.48e-05	0.368	GAAATTAAAA
Irf7		mm42	197	206	-	12.5838	6.48e-05	0.368	AAAATTGAAA
Irf7		mm68	269	278	+	12.5838	6.48e-05	0.368	GAAATTAAAT
Irf7		mm148	285	294	+	12.5838	6.48e-05	0.368	AAAATTGAAA
Irf7		mm150	354	363	-	12.5838	6.48e-05	0.368	GAAATTAAAT
Irf7		mm149	391	400	+	12.5838	6.48e-05	0.368	AAAATTGAAA
Irf7		mm144	406	415	+	12.5838	6.48e-05	0.368	GAAATTAAAA
Irf7		mm112	554	563	+	12.5838	6.48e-05	0.368	GAAATTAAAA
Irf7		mm158	564	573	-	12.5838	6.48e-05	0.368	AAAATCAAAA
Irf7		mm11	869	878	-	12.5838	6.48e-05	0.368	AAAATCAAAA
Irf7		mm66	921	930	+	12.5838	6.48e-05	0.368	GAAATTAAAA
Irf5		mm82	470	489	-	2.47879	6.76e-05	0.423	AACAGGCAAGCTTAAAGGAA
Irf5		mm40	828	847	+	2.47879	6.76e-05	0.423	AAGAAGTAGGCTGAAAGTGA
Nfkb1		mm69	423	433	-	8.83636	6.96e-05	0.358	GGGAAATGCCT
Nfkb1		mm130	642	652	-	8.83636	6.96e-05	0.358	GGGAAATACCT
Nfkb1		mm70	971	981	+	8.83636	6.96e-05	0.358	GGGAAATACAC
Irf7		mm140	29	38	-	12.578	7.28e-05	0.368	AAAACTAAAT
Irf7		mm94	131	140	-	12.578	7.28e-05	0.368	AAAACTAAAA
Irf7		mm86	197	206	-	12.578	7.28e-05	0.368	AAAACTAAAA
Irf7		mm41	331	340	-	12.578	7.28e-05	0.368	AAAACTAAAT
Irf7		mm11	420	429	+	12.578	7.28e-05	0.368	AAAACTAAAA
Irf7		mm125	506	515	+	12.578	7.28e-05	0.368	AAAACTAAAT
Irf7		mm21	889	898	+	12.578	7.28e-05	0.368	AAAACTAAAA
Irf7		mm42	971	980	+	12.578	7.28e-05	0.368	AAAACTAAAT
Irf5		mm130	295	314	+	2.46667	7.35e-05	0.423	GATATGGGAGGAAAAAGTGG
Irf5		mm113	748	767	+	2.46667	7.35e-05	0.423	GGAAGAAGAGAAAAGAGTGG
Nfkb1		mm10	634	644	-	8.69091	7.54e-05	0.358	GGGATCCCCCC
Nfkb1		mm54	744	754	-	8.69091	7.54e-05	0.358	GGGACCCCCCC
Nfkb1		mm25	830	840	-	8.69091	7.54e-05	0.358	GGGATTCCCCC
Nfkb1		mm63	893	903	-	8.69091	7.54e-05	0.358	GGGAGGGCCCC
Nfkb1		mm145	938	948	-	8.69091	7.54e-05	0.358	GGGCGAGCCCC
Nfkb1		mm176	954	964	+	8.69091	7.54e-05	0.358	GGGGAGGCCCC
Nfkb1		mm102	956	966	-	8.69091	7.54e-05	0.358	GGGGTACCCCC
Irf7		mm107	165	174	-	12.3121	7.77e-05	0.368	AAAATTAAAA
Irf7		mm72	324	333	-	12.3121	7.77e-05	0.368	AAAATTAAAA
Irf7		mm52	563	572	-	12.3121	7.77e-05	0.368	AAAATTAAAT
Irf7		mm55	810	819	+	12.3121	7.77e-05	0.368	AAAATTAAAT
Irf7		mm83	975	984	+	12.3121	7.77e-05	0.368	AAAATTAAAA
Nfkb2		mm152	261	271	+	11.4424	7.79e-05	0.39	GCGGAAATCCC
Nfkb2		mm32	263	273	+	11.4424	7.79e-05	0.39	GGGAAAACCCT
Nfkb2		mm100	540	550	+	11.4424	7.79e-05	0.39	GGGAAAGTCTC
Nfkb2		mm143	750	760	+	11.4424	7.79e-05	0.39	GGGAAAGTCCG
Nfkb2		mm64	883	893	+	11.4424	7.79e-05	0.39	GGGAAATCCCT
Nfkb2		mm43	361	371	-	11.4424	7.79e-05	0.39	GGGGAAATTCC
Nfkb2		mm69	424	434	-	11.4424	7.79e-05	0.39	GGGGAAATGCC
Nfkb2		mm153	477	487	-	11.4424	7.79e-05	0.39	TGGGAAACCAC
Nfkb2		mm134	723	733	-	11.4424	7.79e-05	0.39	GGAAAATCCCC
Nfkb2		mm156	810	820	-	11.4424	7.79e-05	0.39	TGGGAATCCCT
Nfkb2		mm44	843	853	-	11.4424	7.79e-05	0.39	TGGGAAGTCCT
Nfkb2		mm161	888	898	-	11.4424	7.79e-05	0.39	TGGAAAGCCAC
Irf5		mm126	6	25	-	2.45455	7.93e-05	0.423	TCTAAGAAAACCAAAAGGGG
Irf5		mm146	524	543	-	2.45455	7.93e-05	0.423	CAAAGGACAGAGGATAATGA
Irf5		mm35	529	548	-	2.45455	7.93e-05	0.423	TGGATGAGAGTGAAAAGTGG
Irf5		mm7	611	630	-	2.45455	7.93e-05	0.423	TAAAGGAAAGTGTAGGGTAG
Irf5		mm35	697	716	+	2.45455	7.93e-05	0.423	AAAAGGCAAAGGGAAAGGGA
Irf5		mm147	844	863	+	2.45455	7.93e-05	0.423	TAAAGCAACTCCTACAGTGT
Irf7		mm61	619	628	-	9.41618	8.04e-05	0.368	GAAAACGAAA
Nfkb2		mm13	598	608	+	11.1879	8.05e-05	0.397	TGGAGAATCCC
Irf5		mm87	166	185	-	2.44242	8.21e-05	0.423	GATAGTTAAGGCAAAACTGT
Irf5		mm112	695	714	-	2.44242	8.21e-05	0.423	GAAAGGAAACTGAAACCAGG
Irf5		mm23	65	84	+	2.44242	8.21e-05	0.423	CAAAGGAAATGGAACAAGGC
Irf5		mm122	303	322	+	2.44242	8.21e-05	0.423	CAAAGGCAAAGGAAATTTGC
Irf5		mm105	687	706	+	2.44242	8.21e-05	0.423	CATAAGGAAGGGAAAACTGC
Nfkb1		mm38	16	26	+	8.42424	8.6e-05	0.376	GGGTGAGTCCC
Nfkb1		mm38	111	121	-	8.42424	8.6e-05	0.376	GGGTAGCTCCC
Nfkb1		mm137	262	272	+	8.42424	8.6e-05	0.376	GGGTTAGTCCC
Nfkb1		mm39	558	568	-	8.42424	8.6e-05	0.376	GGGCATCTCCC
Nfkb1		mm174	641	651	-	8.42424	8.6e-05	0.376	GGGTCAGTCCC
Nfkb1		mm64	882	892	-	8.42424	8.6e-05	0.376	GGGATTTCCCC
Irf7		mm160	83	92	-	9.14451	9.02e-05	0.368	GAAAACAAAT
Irf7		mm123	258	267	-	9.14451	9.02e-05	0.368	GAAAATGAAA
Irf7		mm60	314	323	+	9.14451	9.02e-05	0.368	GAAAATGAAA
Irf7		mm104	335	344	+	9.14451	9.02e-05	0.368	GAAAACAAAT
Irf7		mm176	336	345	-	9.14451	9.02e-05	0.368	GAAAACAAAT
Irf7		mm96	555	564	-	9.14451	9.02e-05	0.368	GAAAACAAAT
Irf7		mm141	675	684	-	9.14451	9.02e-05	0.368	AAAAACGAAT
Irf7		mm150	698	707	-	9.14451	9.02e-05	0.368	GAAAACAAAA
Irf7		mm89	759	768	+	9.14451	9.02e-05	0.368	GAAAATGAAA
Irf7		mm106	778	787	-	9.14451	9.02e-05	0.368	GAAAACAAAA
Irf7		mm115	796	805	-	9.14451	9.02e-05	0.368	GAAAACAAAA
Irf7		mm10	891	900	-	9.14451	9.02e-05	0.368	AAAAACGAAA
Irf5		mm126	5	24	-	2.2	9.29e-05	0.442	CTAAGAAAACCAAAAGGGGA
Irf5		mm149	92	111	-	2.2	9.29e-05	0.442	TAAAAATACGCAGAAAGTGT
Irf5		mm36	373	392	-	2.2	9.29e-05	0.442	AAAGGGAGAGGTAATAGTTA
Irf5		mm24	510	529	-	2.2	9.29e-05	0.442	AAAAGGTTATCACAAAGTAA
Irf5		mm57	198	217	+	2.2	9.29e-05	0.442	AAGTGGAAAGAAAAAACAGA
Irf7		mm141	783	792	+	9.13295	9.39e-05	0.374	GAAAGCGAAG
Irf7		mm93	990	999	+	9.13295	9.39e-05	0.374	GAAACCGAAG
Irf5		mm34	191	210	-	2.18788	9.62e-05	0.442	GAAAGAAAAGAAAAACTAGT
Irf5		mm52	277	296	-	2.18788	9.62e-05	0.442	GAAAGGAGAAATAAAAGGAT
Irf5		mm127	871	890	+	2.18788	9.62e-05	0.442	GAAAGAAAAGATACAAGAAG
Irf5		mm74	225	244	-	2.17576	9.96e-05	0.446	AAAAGAAAAGTCCAAACAGA
Irf5		mm31	840	859	+	2.17576	9.96e-05	0.446	ACAAGGAAAGAGAAAACCAA
# FIMO (Find Individual Motif Occurrences): Version 5.3.3 compiled on Feb 21 2021 at 14:52:27
# The format of this file is described at https://meme-suite.org/meme/doc/fimo-output-format.html.
# fimo --oc . --verbosity 1 --thresh 1.0E-4 motifs.meme Early_respond_181.fasta
