# Supplementary material for: The transcription factor reservoir and chromatin landscape in activated plasmacytoid dendritic cells
Source: BMC Genom Data. 2021 Sep 20;22:37. doi: 10.1186/s12863-021-00991-2 (PMC8454182; doi:10.1186/s12863-021-00991-2)
Supplement: Supplementary file 2 — Additional file 2: Supplemental Table S2. FIMO analysis of immediate signaling-dependent TF motifs among promoters of early-responding TFs that are less expressed at 2 h vs steady state. [file 12863_2021_991_MOESM2_ESM.xlsx]

## Sheet: Sheet1
SUPPLEMENTAL TABLE S2
FIMO analysis of immediate signaling-dependent TF motifs among promoters of early-responding TFs that are less expressed at 2h vs steady state
motif_id	motif_alt_id	sequence_name	start	stop	strand	score	p-value	q-value	matched_sequence
Irf5		mm149	422	441	+	18.0061	9.2e-08	0.0434	GAAAGGCCAGCAAATAGTGC
Irf5		mm189	215	234	-	13.4606	5.71e-07	0.134	AGAAGGAAAGCGAGAAGAGA
Irf5		mm91	461	480	+	12.6485	1.47e-06	0.168	AAAAGGAAAGGAGAAACTGA
Irf5		mm36	354	373	-	12.6364	1.48e-06	0.168	AAAAGAAAAAAAAAAAGTGC
Irf5		mm60	979	998	+	12.503	1.78e-06	0.168	GACAGAAAAGCAGAAAGAGC
Nfkb1		mm112	740	750	-	14.6061	1.97e-06	0.572	GGGAAAGGCCC
Irf5		mm7	908	927	+	12.2121	3.36e-06	0.264	GAAGGGAAACACAAGAGTGA
Irf5		mm112	702	721	+	11.9576	4.04e-06	0.272	GAAATGGAGTCTAAAAGTGA
Irf7		mm87	818	827	+	13.3931	4.43e-06	0.364	GAAACCGAAA
Nfkb1		mm140	328	338	-	13.9152	4.53e-06	0.572	GGGCAACCCCC
Nfkb2		mm81	26	36	+	13.2303	4.78e-06	0.439	TGGGAACCCCC
Irf5		mm43	349	368	-	8.63636	5.29e-06	0.289	CGAAGGAAAGAGAAAATTGG
Nfkb2		mm134	409	419	-	12.9455	6.04e-06	0.439	GGGGAAGGCCC
Nfkb2		mm147	819	829	+	12.9455	6.04e-06	0.439	CGGGAAGCCCC
Nfkb2		mm29	988	998	+	12.9455	6.04e-06	0.439	AGGGAAGCCCC
Irf5		mm151	116	135	-	8.22424	6.42e-06	0.289	GAAAGGAAGGCCAAGGATGG
Nfkb1		mm210	304	314	+	13.6485	8.53e-06	0.572	GGGAACTCCCC
Nfkb1		mm217	597	607	+	13.6485	8.53e-06	0.572	GGGCAATCCCC
Nfkb1		mm31	708	718	-	13.6485	8.53e-06	0.572	GGGATATCCCC
Irf5		mm182	247	266	+	7.94545	8.61e-06	0.289	CAAAGAAAATCCAGAAGGGC
Irf5		mm85	845	864	+	7.81212	8.73e-06	0.289	GGGGGGAAGGCCAAAAGCGC
Irf5		mm68	644	663	-	7.70303	9.56e-06	0.289	AAAAGGGACACAAAAAGAGA
Irf5		mm51	929	948	+	7.70303	9.56e-06	0.289	CTAAGGAAATCTGTAAGTGA
Nfkb2		mm110	453	463	-	12.6788	9.92e-06	0.439	TGGCAAGCCCC
Nfkb2		mm12	541	551	+	12.6788	9.92e-06	0.439	GGGCAAACCCC
Nfkb2		mm217	597	607	+	12.6788	9.92e-06	0.439	GGGCAATCCCC
Nfkb2		mm75	723	733	-	12.6788	9.92e-06	0.439	AGGGAAACCCC
Nfkb2		mm112	740	750	-	12.6788	9.92e-06	0.439	GGGAAAGGCCC
Nfkb2		mm209	922	932	+	12.6788	9.92e-06	0.439	GGGGAAAGCCC
Irf5		mm57	815	834	-	7.69091	1.03e-05	0.289	AGAAGAAAACCAGAAAGTGC
Irf5		mm23	664	683	+	7.69091	1.03e-05	0.289	GAGAGGAAAGGAAGAACTGG
Irf5		mm28	974	993	+	7.69091	1.03e-05	0.289	GAAAGAAAAGAAAAAGGAGT
Irf5		mm43	437	456	-	7.67879	1.1e-05	0.289	AAAAGGAAGATGAAAAGGGA
Irf5		mm144	295	314	+	7.67879	1.1e-05	0.289	AAAAGGCAAGGCCAAAGTTA
Irf5		mm150	819	838	+	7.53333	1.23e-05	0.295	GTAGGGAAAGCGGAAACAGC
Irf5		mm141	132	151	+	7.42424	1.32e-05	0.295	CAAAGGAAGCCAAAATCTGA
Irf5		mm43	972	991	+	7.42424	1.32e-05	0.295	CAAAGGGGAAAAAAAAGTGA
Irf5		mm62	950	969	-	7.4	1.38e-05	0.295	AAAAAGAAAGAGAAAAAAGA
Nfkb1		mm119	662	672	+	13.6364	1.42e-05	0.572	GGGAAAGCCTC
Nfkb1		mm209	923	933	+	13.6364	1.42e-05	0.572	GGGAAAGCCCA
Nfkb1		mm13	100	110	-	13.6364	1.42e-05	0.572	AGGAAACCCCC
Nfkb1		mm189	421	431	-	13.6364	1.42e-05	0.572	GGGAAAGCTCC
Nfkb1		mm208	509	519	-	13.6364	1.42e-05	0.572	GGAAAAGCCCC
Nfkb1		mm75	722	732	-	13.6364	1.42e-05	0.572	GGGAAACCCCT
Irf5		mm40	927	946	-	7.27879	1.51e-05	0.297	GAAAGGAGGGCTGAAAGGTC
Irf5		mm11	421	440	+	7.27879	1.51e-05	0.297	GCAGGCAAAGCTCTAAGTGC
Nfkb2		mm172	41	51	+	12.4121	1.55e-05	0.439	TGGGAAAACCC
Nfkb2		mm112	671	681	+	12.4121	1.55e-05	0.439	TGGAAAGGCCC
Nfkb2		mm50	851	861	+	12.4121	1.55e-05	0.439	TGGCAAGTCCC
Irf5		mm111	504	523	-	7.26667	1.67e-05	0.316	GAAAGGCAGGGGGAAAGAGA
Irf5		mm124	845	864	-	7.14545	1.81e-05	0.32	TAAGCGAAAGGTAAAAATGT
Irf5		mm36	973	992	-	7.01212	2.04e-05	0.32	GGAAGGAAGGAAAGAAGGGA
Irf5		mm173	821	840	+	7.01212	2.04e-05	0.32	GAGAAGAAAGCAGACAGAGA
Irf5		mm60	879	898	+	7.01212	2.04e-05	0.32	GTGAGGAAAGCTATGAGTCA
Irf5		mm186	894	913	+	7.01212	2.04e-05	0.32	GGAAGGAAGGCTGAAGTTGA
Nfkb2		mm75	178	188	-	11.9879	2.25e-05	0.439	GGGGGAGTCCC
Nfkb2		mm199	990	1000	-	11.9879	2.25e-05	0.439	TGGGCAGCCCC
Irf5		mm53	511	530	+	7	2.27e-05	0.331	TCAAGGGAAGAGAGAAGAGA
Irf5		mm82	883	902	+	7	2.27e-05	0.331	GATATCAAAGCAAATTGTGC
Irf7		mm180	10	19	+	13.1214	2.33e-05	0.364	GAAAGTGAAA
Irf7		mm176	205	214	+	13.1214	2.33e-05	0.364	GAAACCAAAA
Irf7		mm123	217	226	+	13.1214	2.33e-05	0.364	GAAAGCAAAA
Irf7		mm79	405	414	+	13.1214	2.33e-05	0.364	GAAACCAAAA
Irf7		mm169	425	434	+	13.1214	2.33e-05	0.364	GAAAGCAAAT
Irf7		mm91	473	482	+	13.1214	2.33e-05	0.364	GAAACTGAAA
Irf7		mm215	975	984	+	13.1214	2.33e-05	0.364	GAAACTGAAA
Irf7		mm203	208	217	-	13.1214	2.33e-05	0.364	GAAAGTGAAA
Irf7		mm129	457	466	-	13.1214	2.33e-05	0.364	AAAACCGAAA
Irf7		mm197	527	536	-	13.1214	2.33e-05	0.364	GAAACCAAAA
Irf7		mm137	528	537	-	13.1214	2.33e-05	0.364	AAAACCGAAA
Irf7		mm212	689	698	-	13.1214	2.33e-05	0.364	GAAACCAAAA
Irf7		mm76	716	725	-	13.1214	2.33e-05	0.364	GAAAGTGAAA
Irf7		mm76	734	743	-	13.1214	2.33e-05	0.364	GAAAGTGAAA
Irf7		mm130	863	872	-	13.1214	2.33e-05	0.364	AAAAGCGAAA
Nfkb2		mm190	317	327	+	11.9758	2.44e-05	0.439	GGGGAAGCTCC
Irf5		mm95	170	189	-	6.98788	2.53e-05	0.331	TACAGGACAGCCAAACCTAC
Irf5		mm132	539	558	-	6.98788	2.53e-05	0.331	GAAGGCAGAGGGATAAGTGA
Irf5		mm19	379	398	+	6.98788	2.53e-05	0.331	TAAAGGAAGTGGGAATGTGC
Irf5		mm103	860	879	+	6.98788	2.53e-05	0.331	GACAGAATACCCAAAAGAGA
Nfkb1		mm167	96	106	+	13.3697	2.63e-05	0.572	GAGAAACTCCC
Nfkb1		mm80	165	175	+	13.3697	2.63e-05	0.572	GGGAAACTGCC
Nfkb1		mm60	510	520	-	13.3697	2.63e-05	0.572	GGGAAACTCCT
Nfkb1		mm162	541	551	-	13.3697	2.63e-05	0.572	GGGAAAGTTCC
Nfkb1		mm130	717	727	-	13.3697	2.63e-05	0.572	GGGAAAGTCCG
Nfkb1		mm166	917	927	-	13.3697	2.63e-05	0.572	GCGAAACTCCC
Irf5		mm56	391	410	-	6.73333	3.04e-05	0.349	GAGAGGAAATCAACATATGA
Irf5		mm144	657	676	-	6.73333	3.04e-05	0.349	GAAAGAAAAGGAGACAGAGA
Irf5		mm212	342	361	+	6.73333	3.04e-05	0.349	TAAAGGTCAGATAGAACTGC
Irf5		mm209	494	513	+	6.73333	3.04e-05	0.349	GAAAGGAAAAGAGAGAGAGA
Irf5		mm148	851	870	+	6.73333	3.04e-05	0.349	TAAAGGGAAGGACGAAATGC
Nfkb1		mm151	153	163	+	13.103	3.05e-05	0.572	GGGAAATTTCC
Nfkb1		mm152	634	644	+	13.103	3.05e-05	0.572	GGTAAATTCCC
Nfkb1		mm143	231	241	-	13.103	3.05e-05	0.572	GGAAAATTCCC
Nfkb1		mm160	131	141	+	9.93333	3.22e-05	0.572	GGGACAACCCC
Nfkb1		mm12	541	551	+	9.93333	3.22e-05	0.572	GGGCAAACCCC
Nfkb2		mm7	28	38	+	11.7212	3.24e-05	0.439	TGGGGAACCCC
Nfkb2		mm160	131	141	+	11.7212	3.24e-05	0.439	GGGACAACCCC
Nfkb2		mm75	177	187	+	11.7212	3.24e-05	0.439	TGGGACTCCCC
Nfkb2		mm210	304	314	+	11.7212	3.24e-05	0.439	GGGAACTCCCC
Nfkb2		mm94	526	536	+	11.7212	3.24e-05	0.439	TGGGCATCCCC
Nfkb2		mm31	708	718	+	11.7212	3.24e-05	0.439	GGGGATATCCC
Nfkb2		mm86	78	88	-	11.7212	3.24e-05	0.439	TGGGATTCCCC
Nfkb2		mm210	304	314	-	11.7212	3.24e-05	0.439	GGGGAGTTCCC
Nfkb2		mm31	708	718	-	11.7212	3.24e-05	0.439	GGGATATCCCC
Irf7		mm7	92	101	+	12.8555	3.31e-05	0.364	GAAATCAAAT
Irf7		mm222	536	545	+	12.8555	3.31e-05	0.364	GAAATCAAAA
Irf7		mm229	615	624	+	12.8555	3.31e-05	0.364	GAAATCAAAA
Irf7		mm115	760	769	+	12.8555	3.31e-05	0.364	GAAATTGAAT
Irf7		mm44	135	144	-	12.8555	3.31e-05	0.364	GAAATCAAAT
Irf7		mm65	989	998	-	12.8555	3.31e-05	0.364	GAAATTGAAT
Irf5		mm158	49	68	-	6.70909	3.43e-05	0.363	GAAAGAGAAAAGAAAAGAGA
Irf5		mm209	584	603	+	6.69697	3.44e-05	0.363	GAAAAAAAAGAGAAACTTGC
Irf5		mm90	601	620	+	6.46667	3.64e-05	0.363	TGCACGTAAGCAAAAACTGA
Irf5		mm146	969	988	+	6.46667	3.64e-05	0.363	TATAGGAAGGCAAAAAACTA
Nfkb1		mm172	42	52	+	9.65455	3.73e-05	0.572	GGGAAAACCCT
Nfkb1		mm210	375	385	-	9.65455	3.73e-05	0.572	GAGAAAACCCC
Irf5		mm76	718	737	-	6.45455	3.82e-05	0.363	GAAAGTAAGAGAGAAAGTGA
Irf5		mm62	932	951	-	6.45455	3.82e-05	0.363	GAAAGGGAAAGAAAAAAAGA
Irf5		mm45	787	806	+	6.18788	4.07e-05	0.363	TAAGTGAAAACAAAAAGGAA
Irf5		mm138	317	336	+	6.17576	4.11e-05	0.363	TAAAAAAAAGTTTAAATTGC
Irf5		mm29	433	452	+	6.17576	4.11e-05	0.363	GAAAAAAAAAAAAAAAGAGA
Irf5		mm206	145	164	+	6.16364	4.13e-05	0.363	TGAAAGAAAGGCAAAAATCA
Irf5		mm112	914	933	+	3.41212	4.4e-05	0.363	CAGAGGAAAGGCAAAAAAGG
Nfkb2		mm86	78	88	+	11.7091	4.43e-05	0.439	GGGGAATCCCA
Nfkb2		mm236	97	107	+	11.7091	4.43e-05	0.439	TTGGAAGCCCC
Nfkb2		mm142	104	114	+	11.7091	4.43e-05	0.439	GGGGAAACGCC
Nfkb2		mm132	218	228	+	11.7091	4.43e-05	0.439	GGGGAAACACC
Nfkb2		mm204	358	368	+	11.7091	4.43e-05	0.439	GAGGAAGTCCC
Nfkb2		mm203	364	374	+	11.7091	4.43e-05	0.439	GGGGAAGTCAC
Nfkb2		mm130	556	566	+	11.7091	4.43e-05	0.439	GTGGAATCCCC
Nfkb2		mm86	573	583	+	11.7091	4.43e-05	0.439	GGGGAATCCCT
Nfkb2		mm119	662	672	+	11.7091	4.43e-05	0.439	GGGAAAGCCTC
Nfkb2		mm116	815	825	+	11.7091	4.43e-05	0.439	GCGGAAGTCCC
Nfkb2		mm240	885	895	+	11.7091	4.43e-05	0.439	GGGGAATCCTC
Nfkb2		mm209	923	933	+	11.7091	4.43e-05	0.439	GGGAAAGCCCA
Nfkb2		mm62	5	15	-	11.7091	4.43e-05	0.439	GGGGAAGTCCA
Nfkb2		mm139	61	71	-	11.7091	4.43e-05	0.439	TGGGAAGCTCC
Nfkb2		mm102	320	330	-	11.7091	4.43e-05	0.439	GGTGAATCCCC
Nfkb2		mm189	421	431	-	11.7091	4.43e-05	0.439	GGGAAAGCTCC
Nfkb2		mm208	509	519	-	11.7091	4.43e-05	0.439	GGAAAAGCCCC
Nfkb2		mm80	613	623	-	11.7091	4.43e-05	0.439	GGGGAATCCCT
Nfkb2		mm231	681	691	-	11.7091	4.43e-05	0.439	GGGGAAACCAC
Nfkb2		mm19	686	696	-	11.7091	4.43e-05	0.439	GGGGAAGTACC
Nfkb2		mm150	721	731	-	11.7091	4.43e-05	0.439	TGGGAAGCCCA
Nfkb2		mm66	899	909	-	11.7091	4.43e-05	0.439	TGGGAAGCGCC
Irf5		mm4	352	371	+	3.27879	4.45e-05	0.363	AAAGGGAGAGCCTGGAGTGC
Irf5		mm153	99	118	-	3.15758	4.53e-05	0.363	AAAAGGAAGGAAAACAGTAT
Irf5		mm39	342	361	+	3.15758	4.53e-05	0.363	CAAGGAAAATCTAAAAGAGG
Nfkb1		mm103	221	231	+	9.38182	4.64e-05	0.572	GGGACAGACCC
Nfkb1		mm134	409	419	-	9.38182	4.64e-05	0.572	GGGGAAGGCCC
Nfkb1		mm117	537	547	-	9.38182	4.64e-05	0.572	GGGGAACACCC
Nfkb1		mm188	815	825	-	9.38182	4.64e-05	0.572	GGGACACACCC
Nfkb1		mm242	192	202	+	9.11515	4.93e-05	0.572	GGGTAATGCCC
Irf5		mm142	370	389	-	3	4.98e-05	0.363	CCAAGAACAGCGCAGAGTGC
Irf5		mm28	661	680	-	3	4.98e-05	0.363	AACAGTACAGCGAAGAGCGC
Irf5		mm202	734	753	-	3	4.98e-05	0.363	CAAGGCAAAGCCAGAGGAGC
Irf5		mm7	741	760	-	3	4.98e-05	0.363	GAGAGGAAGGGGAATAGGGG
Irf5		mm92	79	98	+	3	4.98e-05	0.363	AAATAGAAGGCCCAGAGTGC
Irf5		mm210	684	703	+	3	4.98e-05	0.363	AAAAGGGATGGCAATAGAGC
Irf5		mm177	754	773	+	3	4.98e-05	0.363	GACAGTATAGCCCACAGTGG
Irf5		mm221	725	744	+	2.87879	5.01e-05	0.363	AAAAAAAAAGAAAAAAGAGT
Irf5		mm114	805	824	+	2.87879	5.01e-05	0.363	AAAAGTAATACAAAAAGTAG
Irf5		mm28	955	974	+	2.87879	5.01e-05	0.363	AAAAAGAAAGAAAAAAGAAG
Nfkb2		mm122	21	31	+	11.4545	5.19e-05	0.474	TGGAAGTCCCC
Nfkb2		mm108	752	762	+	11.4545	5.19e-05	0.474	TGGGTATTCCC
Nfkb2		mm80	614	624	-	11.4545	5.19e-05	0.474	TGGGGAATCCC
Nfkb2		mm149	819	829	-	11.4545	5.19e-05	0.474	TGGAATGTCCC
Irf7		mm174	29	38	+	12.8497	5.28e-05	0.364	GAAACTAAAA
Irf7		mm78	110	119	+	12.8497	5.28e-05	0.364	AAAAGCAAAA
Irf7		mm61	135	144	+	12.8497	5.28e-05	0.364	GAAAGTAAAT
Irf7		mm232	138	147	+	12.8497	5.28e-05	0.364	AAAACCAAAA
Irf7		mm232	146	155	+	12.8497	5.28e-05	0.364	AAAACCAAAA
Irf7		mm98	206	215	+	12.8497	5.28e-05	0.364	AAAACCAAAT
Irf7		mm187	248	257	+	12.8497	5.28e-05	0.364	AAAACCAAAA
Irf7		mm66	271	280	+	12.8497	5.28e-05	0.364	AAAACCAAAA
Irf7		mm76	272	281	+	12.8497	5.28e-05	0.364	AAAAGCAAAT
Irf7		mm68	286	295	+	12.8497	5.28e-05	0.364	AAAACCAAAA
Irf7		mm68	292	301	+	12.8497	5.28e-05	0.364	AAAACCAAAA
Irf7		mm68	298	307	+	12.8497	5.28e-05	0.364	AAAACCAAAA
Irf7		mm1	317	326	+	12.8497	5.28e-05	0.364	AAAACCAAAA
Irf7		mm52	370	379	+	12.8497	5.28e-05	0.364	AAAACCAAAA
Irf7		mm32	379	388	+	12.8497	5.28e-05	0.364	AAAAGCAAAA
Irf7		mm75	453	462	+	12.8497	5.28e-05	0.364	AAAACCAAAA
Irf7		mm59	475	484	+	12.8497	5.28e-05	0.364	AAAACCAAAA
Irf7		mm129	477	486	+	12.8497	5.28e-05	0.364	AAAAGCAAAT
Irf7		mm106	579	588	+	12.8497	5.28e-05	0.364	AAAAGCAAAA
Irf7		mm49	602	611	+	12.8497	5.28e-05	0.364	AAAACCAAAA
Irf7		mm46	610	619	+	12.8497	5.28e-05	0.364	AAAAGCAAAT
Irf7		mm95	610	619	+	12.8497	5.28e-05	0.364	AAAACCAAAA
Irf7		mm175	629	638	+	12.8497	5.28e-05	0.364	GAAACTAAAA
Irf7		mm57	743	752	+	12.8497	5.28e-05	0.364	AAAACCAAAT
Irf7		mm91	770	779	+	12.8497	5.28e-05	0.364	AAAACCAAAA
Irf7		mm193	796	805	+	12.8497	5.28e-05	0.364	AAAACCAAAA
Irf7		mm5	807	816	+	12.8497	5.28e-05	0.364	AAAACCAAAA
Irf7		mm4	854	863	+	12.8497	5.28e-05	0.364	AAAAGCAAAA
Irf7		mm100	988	997	+	12.8497	5.28e-05	0.364	AAAAGCAAAT
Irf7		mm227	989	998	+	12.8497	5.28e-05	0.364	AAAACCAAAA
Irf7		mm226	60	69	-	12.8497	5.28e-05	0.364	AAAACCAAAA
Irf7		mm158	71	80	-	12.8497	5.28e-05	0.364	GAAACTAAAT
Irf7		mm184	115	124	-	12.8497	5.28e-05	0.364	AAAAGTGAAA
Irf7		mm183	152	161	-	12.8497	5.28e-05	0.364	AAAACCAAAA
Irf7		mm176	183	192	-	12.8497	5.28e-05	0.364	AAAACCAAAT
Irf7		mm48	222	231	-	12.8497	5.28e-05	0.364	GAAACTAAAA
Irf7		mm196	251	260	-	12.8497	5.28e-05	0.364	AAAACCAAAT
Irf7		mm173	279	288	-	12.8497	5.28e-05	0.364	AAAACCAAAA
Irf7		mm15	451	460	-	12.8497	5.28e-05	0.364	GAAACTAAAA
Irf7		mm30	612	621	-	12.8497	5.28e-05	0.364	AAAACCAAAA
Irf7		mm91	619	628	-	12.8497	5.28e-05	0.364	AAAACCAAAT
Irf7		mm211	665	674	-	12.8497	5.28e-05	0.364	AAAACCAAAT
Irf7		mm212	683	692	-	12.8497	5.28e-05	0.364	AAAACCAAAT
Irf7		mm184	723	732	-	12.8497	5.28e-05	0.364	AAAACCAAAA
Irf7		mm100	745	754	-	12.8497	5.28e-05	0.364	AAAACCAAAA
Irf7		mm183	897	906	-	12.8497	5.28e-05	0.364	AAAAGCAAAA
Irf5		mm78	395	414	+	2.74545	5.45e-05	0.389	GGAGGGAAAGCAGAAAAAGG
Irf5		mm206	38	57	-	2.73333	5.81e-05	0.409	CCCATGAAAGCCAGAAGAGA
Nfkb1		mm13	6	16	+	9.10303	6.19e-05	0.572	GGGAAAGACAC
Nfkb1		mm142	105	115	+	9.10303	6.19e-05	0.572	GGGAAACGCCA
Nfkb1		mm118	112	122	+	9.10303	6.19e-05	0.572	GAGAAAGGCCC
Nfkb1		mm44	116	126	+	9.10303	6.19e-05	0.572	GGGAAACACCG
Nfkb1		mm72	167	177	+	9.10303	6.19e-05	0.572	GCGAAACACCC
Nfkb1		mm40	187	197	-	9.10303	6.19e-05	0.572	CGGAAAGACCC
Nfkb1		mm132	219	229	+	9.10303	6.19e-05	0.572	GGGAAACACCT
Nfkb1		mm152	551	561	-	9.10303	6.19e-05	0.572	GGCAAAGACCC
Nfkb1		mm155	602	612	-	9.10303	6.19e-05	0.572	GGGAAAGGACC
Nfkb1		mm94	658	668	+	9.10303	6.19e-05	0.572	GGGAAACATCC
Nfkb1		mm112	671	681	+	9.10303	6.19e-05	0.572	TGGAAAGGCCC
Nfkb1		mm159	732	742	-	9.10303	6.19e-05	0.572	GGGAAAGGTCC
Nfkb1		mm27	908	918	+	9.10303	6.19e-05	0.572	GGGAAAGGCCT
Irf5		mm63	9	28	+	2.72121	6.29e-05	0.412	AAAAAGAAGGTGCAAAGAGC
Irf7		mm132	112	121	+	12.5838	6.48e-05	0.364	GAAATTAAAA
Irf7		mm87	107	116	-	12.5838	6.48e-05	0.364	AAAATCAAAA
Irf7		mm87	113	122	-	12.5838	6.48e-05	0.364	AAAATCAAAA
Irf7		mm143	157	166	+	12.5838	6.48e-05	0.364	GAAATTAAAA
Irf7		mm38	218	227	+	12.5838	6.48e-05	0.364	AAAATTGAAA
Irf7		mm127	466	475	+	12.5838	6.48e-05	0.364	AAAATTGAAA
Irf7		mm1	487	496	+	12.5838	6.48e-05	0.364	AAAATTGAAT
Irf7		mm186	605	614	-	12.5838	6.48e-05	0.364	AAAATCAAAA
Irf7		mm33	645	654	+	12.5838	6.48e-05	0.364	AAAATTGAAA
Irf7		mm45	653	662	+	12.5838	6.48e-05	0.364	AAAATCAAAT
Irf7		mm183	646	655	-	12.5838	6.48e-05	0.364	AAAATTGAAT
Irf7		mm5	764	773	+	12.5838	6.48e-05	0.364	AAAATCAAAT
Irf7		mm93	858	867	+	12.5838	6.48e-05	0.364	AAAATTGAAA
Irf7		mm163	963	972	-	12.5838	6.48e-05	0.364	AAAATCAAAA
Irf5		mm89	460	479	-	2.47879	6.76e-05	0.412	TAAAGGCAAGCTCTCACTGT
Irf5		mm94	548	567	-	2.47879	6.76e-05	0.412	TAGCGGATACCAAAAGGTGG
Irf5		mm83	638	657	-	2.47879	6.76e-05	0.412	CTAGGGCAAGCACAAAGTTA
Irf5		mm208	275	294	+	2.47879	6.76e-05	0.412	CAAGGCAAAGCTGGAAGAGA
Irf5		mm50	606	625	+	2.47879	6.76e-05	0.412	TAAGGGGAGACAAAAAGAGG
Irf5		mm103	760	779	+	2.47879	6.76e-05	0.412	TAAAGGAAGGCTGAAGGAAG
Nfkb1		mm2	27	37	-	8.83636	6.96e-05	0.572	AGGAAATGCCC
Nfkb1		mm52	505	515	-	8.83636	6.96e-05	0.572	GGAAAATACCC
Nfkb1		mm28	568	578	+	8.83636	6.96e-05	0.572	GGGAAATGCAC
Nfkb1		mm142	749	759	+	8.83636	6.96e-05	0.572	GGGAAATACCT
Nfkb1		mm58	805	815	-	8.83636	6.96e-05	0.572	GGGAAATGCCA
Nfkb1		mm185	899	909	-	8.83636	6.96e-05	0.572	GAGAAATGCCC
Irf7		mm16	105	114	+	12.578	7.28e-05	0.364	AAAAGTAAAA
Irf7		mm153	244	253	-	12.578	7.28e-05	0.364	AAAACTAAAA
Irf7		mm9	425	434	-	12.578	7.28e-05	0.364	AAAACTAAAT
Irf7		mm65	484	493	-	12.578	7.28e-05	0.364	AAAAGTAAAA
Irf7		mm183	614	623	-	12.578	7.28e-05	0.364	AAAACTAAAT
Irf7		mm101	644	653	+	12.578	7.28e-05	0.364	AAAACTAAAT
Irf7		mm1	676	685	+	12.578	7.28e-05	0.364	AAAACTAAAA
Irf7		mm57	893	902	+	12.578	7.28e-05	0.364	AAAAGTAAAT
Irf7		mm133	909	918	+	12.578	7.28e-05	0.364	AAAACTAAAA
Irf7		mm196	970	979	+	12.578	7.28e-05	0.364	AAAAGTAAAA
Irf7		mm139	961	970	-	12.578	7.28e-05	0.364	AAAAGTAAAT
Irf7		mm146	982	991	+	12.578	7.28e-05	0.364	AAAACTAAAA
Irf5		mm76	192	211	-	2.46667	7.35e-05	0.412	CAAGGAAAGGCTAAGAGTCC
Irf5		mm70	266	285	-	2.46667	7.35e-05	0.412	GAAAGGAAAACACAGAAGGG
Irf5		mm186	267	286	-	2.46667	7.35e-05	0.412	CAAACGCAAGCTTCAACTGC
Irf5		mm48	466	485	-	2.46667	7.35e-05	0.412	GAAAGGGAGAAAAAACGTGT
Irf5		mm2	708	727	-	2.46667	7.35e-05	0.412	GGAAGGGAAGGTAAACGTTT
Irf5		mm239	838	857	-	2.46667	7.35e-05	0.412	GAATCGAAAGTTTAAAGGGG
Irf5		mm66	25	44	+	2.46667	7.35e-05	0.412	AATAGGATAGCTAAATCTAC
Irf5		mm19	734	753	+	2.46667	7.35e-05	0.412	GGGAGAAAAGGAAAAAGGGT
Irf5		mm209	953	972	+	2.46667	7.35e-05	0.412	AAAATGAAAACACCGAGTGC
Irf5		mm63	980	999	+	2.46667	7.35e-05	0.412	AAATGGAAAGCTTACAATAC
Nfkb1		mm133	4	14	+	8.69091	7.54e-05	0.572	GGGTAGCCCCC
Nfkb1		mm75	178	188	+	8.69091	7.54e-05	0.572	GGGACTCCCCC
Nfkb1		mm35	194	204	+	8.69091	7.54e-05	0.572	GGGAGCGCCCC
Nfkb1		mm108	247	257	+	8.69091	7.54e-05	0.572	GGGGCACCCCC
Nfkb1		mm35	818	828	+	8.69091	7.54e-05	0.572	GGGAGTCCCCC
Nfkb1		mm155	819	829	+	8.69091	7.54e-05	0.572	GGGCACCCCCC
Nfkb1		mm150	899	909	-	8.69091	7.54e-05	0.572	GGGATGGCCCC
Nfkb1		mm22	904	914	-	8.69091	7.54e-05	0.572	GGGAGGGCCCC
Nfkb1		mm107	963	973	-	8.69091	7.54e-05	0.572	GGGATGCCCCC
Irf7		mm231	163	172	+	12.3121	7.77e-05	0.364	AAAATTAAAA
Irf7		mm211	198	207	-	12.3121	7.77e-05	0.364	AAAATTAAAT
Irf7		mm169	288	297	+	12.3121	7.77e-05	0.364	AAAATTAAAA
Irf7		mm5	395	404	-	12.3121	7.77e-05	0.364	AAAATTAAAA
Irf7		mm123	397	406	-	12.3121	7.77e-05	0.364	AAAATTAAAA
Irf7		mm127	473	482	+	12.3121	7.77e-05	0.364	AAAATTAAAT
Irf7		mm157	536	545	-	12.3121	7.77e-05	0.364	AAAATTAAAT
Irf7		mm54	609	618	+	12.3121	7.77e-05	0.364	AAAATTAAAA
Nfkb2		mm122	20	30	+	11.4424	7.79e-05	0.484	TTGGAAGTCCC
Nfkb2		mm172	42	52	+	11.4424	7.79e-05	0.484	GGGAAAACCCT
Nfkb2		mm209	128	138	+	11.4424	7.79e-05	0.484	TCGAAAGCCCC
Nfkb2		mm150	288	298	+	11.4424	7.79e-05	0.484	GCGGAATTCCC
Nfkb2		mm52	556	566	+	11.4424	7.79e-05	0.484	GAGGAAATCCC
Nfkb2		mm117	672	682	+	11.4424	7.79e-05	0.484	TGGGAAGTTCC
Nfkb2		mm53	678	688	+	11.4424	7.79e-05	0.484	TGGGAATCCAC
Nfkb2		mm224	699	709	+	11.4424	7.79e-05	0.484	TGGAAAGCGCC
Nfkb2		mm142	748	758	+	11.4424	7.79e-05	0.484	GGGGAAATACC
Nfkb2		mm239	796	806	+	11.4424	7.79e-05	0.484	TGGGAATCCTC
Nfkb2		mm72	831	841	+	11.4424	7.79e-05	0.484	TGGAAAGCCGC
Nfkb2		mm32	838	848	+	11.4424	7.79e-05	0.484	GGGGAAATCCT
Nfkb2		mm54	850	860	+	11.4424	7.79e-05	0.484	TGGGAAACCCG
Nfkb2		mm86	958	968	+	11.4424	7.79e-05	0.484	TGGGAATCCTC
Nfkb2		mm206	24	34	-	11.4424	7.79e-05	0.484	TTGGAATCCCC
Nfkb2		mm13	101	111	-	11.4424	7.79e-05	0.484	TAGGAAACCCC
Nfkb2		mm194	282	292	-	11.4424	7.79e-05	0.484	TGGGAAGTCCA
Nfkb2		mm150	289	299	-	11.4424	7.79e-05	0.484	GGGGAATTCCG
Nfkb2		mm210	375	385	-	11.4424	7.79e-05	0.484	GAGAAAACCCC
Nfkb2		mm60	511	521	-	11.4424	7.79e-05	0.484	TGGGAAACTCC
Nfkb2		mm162	541	551	-	11.4424	7.79e-05	0.484	GGGAAAGTTCC
Nfkb2		mm205	639	649	-	11.4424	7.79e-05	0.484	TGGGAATCCAC
Nfkb2		mm130	717	727	-	11.4424	7.79e-05	0.484	GGGAAAGTCCG
Nfkb2		mm227	745	755	-	11.4424	7.79e-05	0.484	TGCAAAGCCCC
Irf5		mm133	437	456	-	2.45455	7.93e-05	0.44	TAATGGATAACCTAAAGTAG
Irf5		mm136	201	220	+	2.44242	8.21e-05	0.445	GAAAAGACTTCCAAAAGTTT
Irf5		mm87	813	832	+	2.44242	8.21e-05	0.445	ATAAAGAAACCGAAAAGCAC
Nfkb1		mm5	107	117	+	8.42424	8.6e-05	0.572	GGGATGGTCCC
Nfkb1		mm75	178	188	-	8.42424	8.6e-05	0.572	GGGGGAGTCCC
Nfkb1		mm7	394	404	-	8.42424	8.6e-05	0.572	GGGATCCTCCC
Nfkb1		mm204	483	493	-	8.42424	8.6e-05	0.572	GGGATCGTCCC
Nfkb1		mm115	645	655	+	8.42424	8.6e-05	0.572	GGGCTACTCCC
Nfkb1		mm80	732	742	-	8.42424	8.6e-05	0.572	GGGTAGGTCCC
Nfkb1		mm147	753	763	+	8.42424	8.6e-05	0.572	GGGTGAGTCCC
Nfkb1		mm78	799	809	-	8.42424	8.6e-05	0.572	GGGCGACTCCC
Nfkb1		mm238	801	811	-	8.42424	8.6e-05	0.572	GGGCAGCTCCC
Nfkb1		mm21	806	816	-	8.42424	8.6e-05	0.572	GGGTCATCCCC
Nfkb1		mm35	818	828	-	8.42424	8.6e-05	0.572	GGGGGACTCCC
Nfkb1		mm162	965	975	-	8.42424	8.6e-05	0.572	GGGATCCTCCC
Irf7		mm77	45	54	-	9.14451	9.02e-05	0.379	GAAAACAAAA
Irf7		mm223	241	250	-	9.14451	9.02e-05	0.379	GAAAATGAAT
Irf7		mm57	397	406	-	9.14451	9.02e-05	0.379	GAAAACAAAA
Irf7		mm115	509	518	-	9.14451	9.02e-05	0.379	GAAAACAAAA
Irf7		mm28	545	554	+	9.14451	9.02e-05	0.379	GAAAACAAAA
Irf7		mm139	582	591	-	9.14451	9.02e-05	0.379	GAAAACAAAA
Irf7		mm234	721	730	-	9.14451	9.02e-05	0.379	GAAAATGAAA
Irf7		mm45	792	801	+	9.14451	9.02e-05	0.379	GAAAACAAAA
Irf7		mm161	929	938	-	9.14451	9.02e-05	0.379	GAAAACAAAT
Irf7		mm209	952	961	+	9.14451	9.02e-05	0.379	GAAAATGAAA
Irf7		mm2	990	999	+	9.14451	9.02e-05	0.379	GAAAACAAAA
Irf7		mm163	991	1000	-	9.14451	9.02e-05	0.379	GAAAACAAAA
Irf5		mm90	329	348	-	2.2	9.29e-05	0.46	AAAAGGGAAACAAACAGCCA
Irf5		mm123	659	678	-	2.2	9.29e-05	0.46	TTATGTAAAGCAAAAAGCAG
Irf5		mm177	890	909	-	2.2	9.29e-05	0.46	TTAGTGAAAGCTAATATTGG
Irf5		mm222	106	125	+	2.2	9.29e-05	0.46	CAGAGGGAAGATAAAAGGAA
Irf5		mm31	188	207	+	2.2	9.29e-05	0.46	TAAAGGAAAACTTGAGGTAG
Irf5		mm133	347	366	+	2.2	9.29e-05	0.46	ATATAGACAGCTAAAAGTTA
Irf5		mm47	700	719	+	2.2	9.29e-05	0.46	AAAAGCAAAGCACAGAAAGA
Irf5		mm206	146	165	+	2.18788	9.62e-05	0.46	GAAAGAAAGGCAAAAATCAT
Irf5		mm93	46	65	-	2.17576	9.96e-05	0.46	TAAAGGAAATAGAAGCGTTT
Irf5		mm79	99	118	-	2.17576	9.96e-05	0.46	CAAAGGAGAAGCAAAAGAAA
Irf5		mm217	803	822	-	2.17576	9.96e-05	0.46	TAAAGGAAGAACAATAGTAT
Irf5		mm77	271	290	+	2.17576	9.96e-05	0.46	AAAGGAAAGGGGAAAAGTTA
Irf5		mm29	496	515	+	2.17576	9.96e-05	0.46	AAAAGAAAATGGAAGAGCGA
Irf5		mm113	772	791	+	2.17576	9.96e-05	0.46	AAAGGCAATGTCAAAAGTTA
Irf5		mm101	979	998	+	2.17576	9.96e-05	0.46	AAAAGCAATATGAACAGTGA
# FIMO (Find Individual Motif Occurrences): Version 5.3.3 compiled on Feb 21 2021 at 14:52:27
# The format of this file is described at https://meme-suite.org/meme/doc/fimo-output-format.html.
# fimo --oc . --verbosity 1 --thresh 1.0E-4 motifs.meme early_promoter1000.fasta
