# Supplementary material for: The transcription factor reservoir and chromatin landscape in activated plasmacytoid dendritic cells
Source: BMC Genom Data. 2021 Sep 20;22:37. doi: 10.1186/s12863-021-00991-2 (PMC8454182; doi:10.1186/s12863-021-00991-2)
Supplement: Supplementary file 3 — Additional file 3: Supplemental Table S3. FIMO analysis of early-responding TF motif presence in promoters of up-regulated late-responding TF genes. [file 12863_2021_991_MOESM3_ESM.xlsx]

## Sheet: Sheet1
SUPPLEMENTAL TABLE S3
FIMO analysis of early-responding TF motif presence in promoters of up-regulated late-responding TF genes
motif_id	sequence_name	start	stop	strand	score	p-value	q-value	matched_sequence
Pax5	mm25	860	878	+	18.0727	8.17e-12	3.2e-06	GGGCGCGGCGGGGCGGGGC
Klf6	mm50	97	115	+	20.4303	2.61e-10	1.21e-05	GGCGGGGCGGGGCGGGGCG
Klf6	mm50	102	120	+	20.4303	2.61e-10	1.21e-05	GGCGGGGCGGGGCGGGGCG
Klf6	mm50	107	125	+	20.4303	2.61e-10	1.21e-05	GGCGGGGCGGGGCGGGGCG
Klf6	mm50	112	130	+	20.4303	2.61e-10	1.21e-05	GGCGGGGCGGGGCGGGGCG
Klf6	mm159	809	827	-	20.4303	2.61e-10	1.21e-05	GGCGGGGCGGGGCGGGGCG
Klf6	mm25	866	884	+	20.4303	2.61e-10	1.21e-05	GGCGGGGCGGGGCGGGGCG
Klf6	mm25	871	889	+	20.4303	2.61e-10	1.21e-05	GGCGGGGCGGGGCGGGGCG
Klf6	mm77	924	942	-	20.4303	2.61e-10	1.21e-05	GGCGGGGCGGGGGGGGGGG
Klf6	mm105	19	37	+	20.1758	5.8e-10	2.38e-05	CGGGGGGCGGGGGAGGGGG
Klf6	mm159	720	738	-	20.1636	3.28e-09	8.66e-05	GGAGGGGCGGGGCCGGGCG
Klf6	mm209	903	921	-	20.1636	3.28e-09	8.66e-05	GGCGGGGCGGGGGCGGCCA
Klf6	mm159	945	963	-	20.1636	3.28e-09	8.66e-05	GGCGGGGCGGGGGCTGCGG
Klf6	mm50	92	110	+	20.1636	3.28e-09	8.66e-05	GGCAGGGCGGGGCGGGGCG
Klf6	mm50	117	135	+	20.1636	3.28e-09	8.66e-05	GGCGGGGCGGGGCGGGGCA
Klf6	mm50	122	140	+	19.9091	6.58e-09	0.000162	GGCGGGGCGGGGCAGGGCA
Klf6	mm129	703	721	+	19.897	1.93e-08	0.000356	GGGGGGGTGTGGGGGGGGG
Klf6	mm159	814	832	-	19.897	1.93e-08	0.000356	CGAAGGGCGGGGCGGGGCG
Klf6	mm153	822	840	-	19.897	1.93e-08	0.000356	CGGAGGGCGGGGGCCACGC
Klf6	mm28	891	909	-	19.897	1.93e-08	0.000356	CGAGGGGCGGAGCCCGCGC
Klf6	mm140	922	940	+	19.897	1.93e-08	0.000356	AAGGGGGCGGGGCCGGGCC
Klf6	mm50	77	95	+	19.6424	3.47e-08	0.000583	GGCAGGGCGGGGCAGGGCA
Klf6	mm159	629	647	+	19.6424	3.47e-08	0.000583	CGAGGGGCGGGGCTGGGAG
Prdm1	mm17	571	584	+	18.7697	4.38e-08	0.0175	GGGAGGGAAAGGAG
Mxi1(1)	mm35	223	237	+	15.4424	6.16e-08	0.0231	GCACGCGGCGCCCGC
Klf6	mm171	75	93	+	19.6303	7.04e-08	0.000929	GAGGGGGTGGGGGGGGGAG
Klf6	mm127	166	184	-	19.6303	7.04e-08	0.000929	CCAGGGGCGTAGCGCGGGG
Klf6	mm169	871	889	+	19.6303	7.04e-08	0.000929	GAGGGGGCGGAGCGGGGAG
Klf6	mm202	895	913	+	19.6303	7.04e-08	0.000929	CGGGGGGCGTGGCCCAGAG
Klf6	mm127	888	906	-	19.6303	7.04e-08	0.000929	CAGGGGGTGGGGGCCGCAG
Klf6	mm35	919	937	-	19.6303	7.04e-08	0.000929	GAGAGGGTGGGGGCCGGCC
Irf1	mm135	696	715	-	19.0909	7.89e-08	0.0322	GGAAAGGAAACTGAAACCAG
Irf2	mm135	696	715	-	19.0788	9.29e-08	0.0378	GGAAAGGAAACTGAAACCAG
Maf(2)	mm107	76	88	+	21.0242	1.01e-07	0.0414	AGCTGAGTCAGGA
Tbx21	mm113	747	758	-	11.9273	1.02e-07	0.0418	GGGGGTGGGTGG
Nfkb2	mm42	441	451	-	17.4788	1.13e-07	0.0459	GGGGAAGCCCC
Klf6	mm185	645	663	+	19.3758	1.14e-07	0.00145	ACAGGGGTGGGGCAGGGGG
Stat1(2)	mm135	696	717	-	19.1636	1.21e-07	0.0292	AGGGAAAGGAAACTGAAACCAG
Pparg(2)	mm138	351	367	+	18.703	1.33e-07	0.0268	CTCTGGGGGAAAGGGCA
Pparg(2)	mm6	859	875	-	18.703	1.33e-07	0.0268	CTCCAGGGCAAAGGGCA
Rel	mm8	49	63	+	16.1333	1.5e-07	0.0306	GGCGGGGGAAGCACA
Rel	mm41	465	479	+	16.1333	1.5e-07	0.0306	AGCGGGGGAAGCCGT
Klf6	mm123	888	906	+	19.1091	2.62e-07	0.00313	AAGGGGGCGGGGCAGAGAG
Klf6	mm28	932	950	-	19.1091	2.62e-07	0.00313	GCAGGGGCGGAGCATACGG
Pparg(2)	mm193	103	119	+	18.4364	3.73e-07	0.0376	CACTGGGGGAAAGGGTA
Pparg(2)	mm5	812	828	+	18.4364	3.73e-07	0.0376	CTGTGTGTGAGAGGGTG
Klf6	mm126	787	805	+	18.3091	7.74e-07	0.00535	ACAGGGGTGGAGATGGGAA
Stat1(2)	mm157	681	702	+	18.097	8.56e-07	0.0292	AGGAAAAGGAAAAAGAAAGAAA
Klf6	mm171	939	957	-	16.1818	8.81e-07	0.00535	GAGGGGGCGGGGCGAGCCC
Klf6	mm71	941	959	-	16.1818	8.81e-07	0.00535	CTGGGGGCGGGGCGGGCCA
Klf6	mm84	798	816	+	16.1818	8.81e-07	0.00535	CGGGGGGTGGGGTGGGGGC
Klf6	mm77	92	110	+	15.9273	8.94e-07	0.00535	TCCGGGGTGGGGGTGGGGG
Klf6	mm109	523	541	+	15.9273	8.94e-07	0.00535	GTGAGGGCGGGGCAGGGGC
Klf6	mm9	894	912	-	15.9152	9.42e-07	0.00535	GATGGGGTGGGGGGGGGGC
Klf6	mm77	938	956	-	15.9152	9.42e-07	0.00535	CTCAGGGCGGAGCGGGCGG
Klf6	mm45	136	154	+	15.9152	9.42e-07	0.00535	CCGGGGGTGGGGCCAGGAG
Klf6	mm24	198	216	-	15.897	9.45e-07	0.00535	GCGGGGGCGGGGCGCGAGG
Klf6	mm127	806	824	-	15.897	9.45e-07	0.00535	CCCGGGGCGGGGCGGGACC
Klf6	mm24	848	866	-	15.897	9.45e-07	0.00535	CCCGGGGCGCGGGGCGGGG
Klf6	mm209	908	926	-	15.897	9.45e-07	0.00535	GGGTGGGCGGGGCGGGGGC
Klf6	mm77	283	301	+	15.897	9.45e-07	0.00535	GGGGGGGGGGGGGGGGGGG
Klf6	mm77	284	302	+	15.897	9.45e-07	0.00535	GGGGGGGGGGGGGGGGGGG
Klf6	mm77	285	303	+	15.897	9.45e-07	0.00535	GGGGGGGGGGGGGGGGGGG
Klf6	mm77	286	304	+	15.897	9.45e-07	0.00535	GGGGGGGGGGGGGGGGGGG
Klf6	mm77	287	305	+	15.897	9.45e-07	0.00535	GGGGGGGGGGGGGGGGGGC
Klf6	mm6	666	684	+	15.897	9.45e-07	0.00535	GGCGGGGGGGGGGGGGGGG
Klf6	mm6	667	685	+	15.897	9.45e-07	0.00535	GCGGGGGGGGGGGGGGGGG
Klf6	mm6	668	686	+	15.897	9.45e-07	0.00535	CGGGGGGGGGGGGGGGGGG
Klf6	mm6	669	687	+	15.897	9.45e-07	0.00535	GGGGGGGGGGGGGGGGGGG
Klf6	mm6	670	688	+	15.897	9.45e-07	0.00535	GGGGGGGGGGGGGGGGGGG
Klf6	mm6	671	689	+	15.897	9.45e-07	0.00535	GGGGGGGGGGGGGGGGGGG
Klf6	mm6	672	690	+	15.897	9.45e-07	0.00535	GGGGGGGGGGGGGGGGGGG
Klf6	mm6	673	691	+	15.897	9.45e-07	0.00535	GGGGGGGGGGGGGGGGGGG
Stat1(2)	mm104	420	441	-	17.8303	9.59e-07	0.0292	AAAAAAAGGAAAGAGAAAGAAA
Stat1(2)	mm104	478	499	-	17.8303	9.59e-07	0.0292	AAAAAAAGGAAAGAGAAAGAAA
Stat1(2)	mm4	257	278	+	17.8303	9.59e-07	0.0292	GGAGAAAGGAAAAAAAAAATTA
Stat1(2)	mm157	687	708	+	17.8303	9.59e-07	0.0292	AGGAAAAAGAAAGAAAGAAAAA
Klf6	mm198	503	521	+	15.6606	1e-06	0.00535	TGGGGGGTGGGGGTTGGGG
Klf6	mm209	659	677	-	15.6606	1e-06	0.00535	TGGGGGGCGGGGATGGGGA
Klf6	mm127	847	865	-	15.6606	1e-06	0.00535	CGCAGGGCGGGGTTCAGGG
Stat1(2)	mm113	117	138	+	17.5636	1e-06	0.0292	AAAGAAAAGAAAAAAAGAAAAG
Stat1(2)	mm157	665	686	+	17.5515	1.01e-06	0.0292	AAAAAAAGGAAAAAAAAGGAAA
Stat1(2)	mm125	42	63	+	17.297	1.02e-06	0.0292	AAAGAAAAGAAAAAGAAAAAAA
Stat1(2)	mm125	48	69	+	17.297	1.02e-06	0.0292	AAGAAAAAGAAAAAAAAAGAAT
Stat1(2)	mm181	99	120	+	17.297	1.02e-06	0.0292	GGAAAAAAGAAAAAAAAAAAAA
Stat1(2)	mm114	127	148	+	17.297	1.02e-06	0.0292	AAAAAAAAGAAAGAAAGAAAAA
Stat1(2)	mm157	887	908	-	17.0303	1.02e-06	0.0292	AAGAAAAAGAAAAAAAAAAAAA
Stat1(2)	mm125	12	33	+	17.0303	1.02e-06	0.0292	AAAAAAAAGAAAAAAAAAGAAA
Klf6	mm115	122	140	+	15.6485	1.13e-06	0.00535	GGTGGGGTGGGGGCTGGAG
Klf6	mm37	275	293	-	15.6485	1.13e-06	0.00535	GAGGGGGCGGAGTGGGGGA
Klf6	mm150	731	749	+	15.6485	1.13e-06	0.00535	CAGAGGGCGGGGACAGCCC
Klf6	mm84	803	821	+	15.6485	1.13e-06	0.00535	GGTGGGGTGGGGGCGAGGA
Klf6	mm107	791	809	-	15.6485	1.13e-06	0.00535	GGGAGGGTGGAGGGAGGCG
Klf6	mm171	921	939	-	15.6424	1.13e-06	0.00535	CCGGGGGCGGGGCTCTGCC
Klf6	mm131	303	321	-	15.6303	1.16e-06	0.00535	GGGGGGGGGGGGGGCAGGG
Klf6	mm131	305	323	-	15.6303	1.16e-06	0.00535	CGGGGGGGGGGGGGGGCAG
Klf6	mm159	622	640	+	15.6303	1.16e-06	0.00535	GCCAGGGCGAGGGGCGGGG
Klf6	mm6	674	692	+	15.6303	1.16e-06	0.00535	GGGGGGGGGGGGGGGGGGA
Klf6	mm163	661	679	-	15.6303	1.16e-06	0.00535	GCCGGGGGGGGGGGGACGG
Klf6	mm80	830	848	-	15.6303	1.16e-06	0.00535	GCGGGGGAGGGGCGCGGGA
Klf6	mm25	876	894	+	15.6303	1.16e-06	0.00535	GGCGGGGCGGGGCGGCCGA
Klf6	mm51	877	895	+	15.6303	1.16e-06	0.00535	CGGGGGGAGGAGGCCGGGG
Klf6	mm31	898	916	-	15.6303	1.16e-06	0.00535	GGCGGGGAGTGGGGCGCGG
Klf6	mm77	929	947	-	15.6303	1.16e-06	0.00535	GAGCGGGCGGGGCGGGGGG
Klf6	mm134	960	978	-	15.6303	1.16e-06	0.00535	GAGGGGGGGGGGGCGGCGC
Klf6	mm134	961	979	-	15.6303	1.16e-06	0.00535	GGAGGGGGGGGGGGCGGCG
Klf6	mm201	965	983	-	15.6303	1.16e-06	0.00535	GGAGGGGCGGGGCGGGAGC
Klf6	mm202	966	984	-	15.6303	1.16e-06	0.00535	CCCGGGGCGTGGCCCCGGC
Klf6	mm113	911	929	-	15.3939	1.31e-06	0.00597	GGCGGGGCGTAGCAAAGGG
Klf6	mm57	888	906	+	15.3818	1.52e-06	0.0064	GTGAGGGTGGAGCGGAGCC
Klf6	mm163	659	677	-	15.3758	1.56e-06	0.0064	CGGGGGGGGGGGGACGGGA
Klf6	mm143	703	721	-	15.3758	1.56e-06	0.0064	GGCTGGGTGGGGGTGGGGG
Klf6	mm113	744	762	-	15.3758	1.56e-06	0.0064	CGCGGGGGGTGGGTGGGGG
Klf6	mm167	793	811	-	15.3758	1.56e-06	0.0064	CCCGGGGCGGGGGAGGAAG
Klf6	mm202	873	891	+	15.3758	1.56e-06	0.0064	GCGGGGGCGGAGCAGGTGG
Klf6	mm36	888	906	-	15.3758	1.56e-06	0.0064	GGAGGGGCGGGGCAGTCGG
Klf6	mm171	73	91	+	15.3636	1.68e-06	0.0064	CCGAGGGGGTGGGGGGGGG
Klf6	mm61	98	116	+	15.3636	1.68e-06	0.0064	CGGCGGGTGGGGGGCACCC
Klf6	mm138	265	283	+	15.3636	1.68e-06	0.0064	GGGGGGGGGGGGGGTGCAC
Klf6	mm77	292	310	+	15.3636	1.68e-06	0.0064	GGGGGGGGGGGGGCTGGGA
Klf6	mm41	654	672	+	15.3636	1.68e-06	0.0064	GGGGGGGGGGGGGCTGGAG
Klf6	mm163	658	676	-	15.3636	1.68e-06	0.0064	GGGGGGGGGGGGACGGGAC
Klf6	mm84	796	814	+	15.3636	1.68e-06	0.0064	GCCGGGGGGTGGGGTGGGG
Klf6	mm202	862	880	+	15.3636	1.68e-06	0.0064	GGAAGGGCGCGGCGGGGGC
Klf6	mm209	954	972	-	15.3636	1.68e-06	0.0064	CAGGGGGCGGGGCCTCCCC
Klf6	mm196	1	19	+	15.1273	1.94e-06	0.00722	TGGAGGGTGGGGAAGGCAG
Klf6	mm196	402	420	-	15.1273	1.94e-06	0.00722	TGGGGGGTGTGGCACAGGA
Stat1(2)	mm147	344	365	-	15.1697	2.02e-06	0.0457	CAGGAAAAGAAACTACCCACTG
Klf6	mm115	117	135	+	15.1152	2.19e-06	0.00764	AAAAGGGTGGGGTGGGGGC
Klf6	mm127	137	155	-	15.1091	2.34e-06	0.00764	CGAGGGGCGGGGAAGGACG
Klf6	mm77	293	311	+	15.1091	2.34e-06	0.00764	GGGGGGGGGGGGCTGGGAA
Klf6	mm131	301	319	-	15.1091	2.34e-06	0.00764	GGGGGGGGGGGGCAGGGAA
Klf6	mm17	488	506	-	15.1091	2.34e-06	0.00764	CCGAGGGCGCGGCTCAGCG
Klf6	mm24	658	676	+	15.1091	2.34e-06	0.00764	GGGCGGGCGGGGGAGAGAC
Klf6	mm132	701	719	-	15.1091	2.34e-06	0.00764	GGGGGGGCGGGGATGATGC
Klf6	mm132	715	733	-	15.1091	2.34e-06	0.00764	GCGAGGGAGGGGATGGGGG
Klf6	mm89	740	758	-	15.1091	2.34e-06	0.00764	AGGGGGGTGCGGCTGGGGC
Klf6	mm35	793	811	-	15.1091	2.34e-06	0.00764	AAGCGGGCGGGGCACGGGC
Klf6	mm80	825	843	-	15.1091	2.34e-06	0.00764	GGAGGGGCGCGGGATGCCC
Klf6	mm93	894	912	-	15.1091	2.34e-06	0.00764	GGGAGGGAGGGGGAGGGAG
Klf6	mm93	904	922	-	15.1091	2.34e-06	0.00764	GGGAGGGAGGGGGAGGGAG
Klf6	mm51	939	957	+	15.1091	2.34e-06	0.00764	GGCGGGGTGGGGCTCCGGA
Klf6	mm90	92	110	+	15.097	2.64e-06	0.0077	GCCGGGGGGGAGGGGAGAG
Klf6	mm88	169	187	+	15.097	2.64e-06	0.0077	CGCAGGGCGGGGACTCCGC
Klf6	mm156	179	197	+	15.097	2.64e-06	0.0077	GGGGGGGGGGGGAGTAGGG
Klf6	mm159	220	238	-	15.097	2.64e-06	0.0077	GAGGGGGTGCGGGGCGGAG
Klf6	mm109	392	410	+	15.097	2.64e-06	0.0077	ACAGGGGCGGAGCCCGTGG
Klf6	mm143	585	603	-	15.097	2.64e-06	0.0077	AAGGGGGAGGGGGGGAGGG
Klf6	mm77	600	618	-	15.097	2.64e-06	0.0077	AGCTGGGTGGGGGGCACGG
Klf6	mm49	790	808	+	15.097	2.64e-06	0.0077	GGAGGGGTGAGGGGTGGGG
Klf6	mm31	908	926	-	15.097	2.64e-06	0.0077	GAGAGGGCGCGGCGGGGAG
Klf6	mm124	967	985	+	15.097	2.64e-06	0.0077	GAGGGGGCGGAGCCCGAGA
Klf6	mm24	204	222	-	14.9273	2.65e-06	0.0077	GGGGAGGCGGGGGCGGGGC
Klf6	mm159	715	733	-	14.9273	2.65e-06	0.0077	GGCGGGGCCGGGCGGGGCC
Klf6	mm25	861	879	+	14.9273	2.65e-06	0.0077	GGCGCGGCGGGGCGGGGCG
Klf6	mm159	950	968	-	14.9273	2.65e-06	0.0077	GGGGCGGCGGGGCGGGGGC
Stat1(2)	mm29	882	903	+	14.903	2.88e-06	0.0457	TAGGAAGAGAAACAAACCATGG
Stat1(2)	mm16	72	93	-	14.897	2.99e-06	0.0457	ATGAAACAGAAACACCCAGCTG
Klf6	mm47	81	99	-	14.8485	3.16e-06	0.00904	AAGGGGGTGGGGAGAAGAG
Klf6	mm141	913	931	+	14.8485	3.16e-06	0.00904	AGAGGGGTGGAGAGAACCG
Klf6	mm155	247	265	+	14.8424	3.53e-06	0.00987	AAGAGGGCGGGGGTCTGCC
Klf6	mm17	545	563	+	14.8424	3.53e-06	0.00987	AGAGGGGAGGGGGAGGCAG
Stat1(2)	mm208	580	601	-	14.6364	4.02e-06	0.0457	GAAGAATAGAAACATCACATGT
Stat1(2)	mm194	19	40	+	14.6364	4.02e-06	0.0457	AAAAAATAGAAAGACCCGAGAG
Stat1(2)	mm131	968	989	+	14.6364	4.02e-06	0.0457	AAGAAAAGGAAACTGAACACAC
Klf6	mm134	59	77	+	14.8303	4.04e-06	0.00987	GCAGGGGTGGGGCCTAACC
Klf6	mm31	432	450	+	14.8303	4.04e-06	0.00987	CGCAGGGAGTGGCGTAGGC
Klf6	mm205	510	528	-	14.8303	4.04e-06	0.00987	GAGAGGGTGGAGCCGTGGG
Klf6	mm45	849	867	+	14.8303	4.04e-06	0.00987	GGCAGGGCGAAGGGGAGGA
Klf6	mm169	881	899	+	14.8303	4.04e-06	0.00987	AGCGGGGAGGAGACTGCGG
Klf6	mm124	888	906	+	14.8303	4.04e-06	0.00987	GCAGGGGTGGAGCGCGAAG
Klf6	mm50	82	100	+	14.6727	4.04e-06	0.00987	GGCGGGGCAGGGCAGGGCG
Klf6	mm50	87	105	+	14.6606	4.09e-06	0.00987	GGCAGGGCAGGGCGGGGCG
Klf6	mm24	119	137	-	14.6606	4.09e-06	0.00987	GCGGCGGCGGGGCGGACCC
Klf6	mm159	218	236	-	14.6606	4.09e-06	0.00987	GGGGGTGCGGGGCGGAGCC
Klf6	mm6	661	679	+	14.6606	4.09e-06	0.00987	ACGGTGGCGGGGGGGGGGG
Klf6	mm31	758	776	+	14.6606	4.09e-06	0.00987	CAGGGGGCGGGCGGCGGCC
Klf6	mm25	811	829	+	14.6606	4.09e-06	0.00987	AGGGAGGCGGGGCCGGGCG
Klf6	mm159	861	879	+	14.6606	4.09e-06	0.00987	CCCGCGGCGGGGCCTGCGG
Klf6	mm169	862	880	+	14.6606	4.09e-06	0.00987	CCCGTGGCGGAGGGGGCGG
Klf6	mm24	846	864	-	14.6606	4.09e-06	0.00987	CGGGGCGCGGGGCGGGGAG
Klf6	mm209	855	873	-	14.6606	4.09e-06	0.00987	AGCGGGGCGGGCCGGGGCC
Klf6	mm209	860	878	-	14.6606	4.09e-06	0.00987	GAGGGAGCGGGGCGGGCCG
Klf6	mm31	896	914	-	14.6606	4.09e-06	0.00987	CGGGGAGTGGGGCGCGGCG
Klf6	mm209	912	930	-	14.6606	4.09e-06	0.00987	GCCGGGGTGGGCGGGGCGG
Klf6	mm109	934	952	+	14.6606	4.09e-06	0.00987	CGAGAGGCGGGGCCCGCCG
Klf6	mm134	969	987	-	14.6606	4.09e-06	0.00987	CCGGCGGCGGAGGGGGGGG
Klf6	mm47	415	433	+	14.5758	5.08e-06	0.0119	GAGTGGGTGGGGAACAGCG
Klf6	mm89	688	706	-	14.5758	5.08e-06	0.0119	GGGTGGGTGGGGCTGAGAA
Klf6	mm140	843	861	-	14.5758	5.08e-06	0.0119	AAGGGGGAGGGGAAGGGGA
Klf6	mm177	921	939	+	14.5758	5.08e-06	0.0119	CAGAGGGCGGGGAAGCGAG
Klf6	mm169	275	293	-	14.5636	5.65e-06	0.0124	GACAGGGGGTGGGGTAGGG
Klf6	mm178	347	365	-	14.5636	5.65e-06	0.0124	GGAAGGGTGGAGGCGATCC
Klf6	mm2	427	445	+	14.5636	5.65e-06	0.0124	GAGAGGGGGGAGGGGGCAA
Klf6	mm93	481	499	-	14.5636	5.65e-06	0.0124	AAGGGGGGGGGGAGGACAG
Klf6	mm50	67	85	+	14.4061	5.71e-06	0.0124	GGCAGGGCAGGGCAGGGCG
Klf6	mm50	127	145	+	14.4061	5.71e-06	0.0124	GGCGGGGCAGGGCAGGGCA
Klf6	mm90	184	202	+	14.4061	5.71e-06	0.0124	CCGGGGGCTGGGCTGGCCA
Klf6	mm50	72	90	+	14.3939	5.92e-06	0.0124	GGCAGGGCAGGGCGGGGCA
Klf6	mm90	87	105	+	14.3939	5.92e-06	0.0124	GCAGGGCCGGGGGGGAGGG
Klf6	mm24	87	105	-	14.3939	5.92e-06	0.0124	GCCGGGCTGGGGGCCACGG
Klf6	mm156	171	189	+	14.3939	5.92e-06	0.0124	GGGAGGCTGGGGGGGGGGG
Klf6	mm24	382	400	+	14.3939	5.92e-06	0.0124	GGAGGCGCGGGGACCGGGC
Klf6	mm41	644	662	+	14.3939	5.92e-06	0.0124	GGAGGGGCTTGGGGGGGGG
Klf6	mm127	739	757	-	14.3939	5.92e-06	0.0124	GCCGGGGCGTAAGGGGCCC
Klf6	mm84	791	809	+	14.3939	5.92e-06	0.0124	CCAGGGCCGGGGGGTGGGG
Klf6	mm135	793	811	+	14.3939	5.92e-06	0.0124	AGGGGGGCGGGAGCGGGCA
Klf6	mm31	794	812	+	14.3939	5.92e-06	0.0124	CGAGGGGCGGGAAGGGGGC
Klf6	mm167	863	881	-	14.3939	5.92e-06	0.0124	GCGAGCGCGGGGACCGGCC
Klf6	mm31	903	921	-	14.3939	5.92e-06	0.0124	GGCGCGGCGGGGAGTGGGG
Klf6	mm39	953	971	-	14.3939	5.92e-06	0.0124	GCCAGGGTGGGAGGGGGCG
Klf6	mm51	30	48	-	14.3091	6.82e-06	0.0141	CAGTGGGTGGGGAATGGAC
Klf6	mm184	103	121	-	14.3091	6.82e-06	0.0141	GGAAGGGAGTGGAAGACCC
Stat1(2)	mm56	132	153	-	14.1939	7e-06	0.0457	GGGAAGCTGAAAGTCCCCGAAT
Stat1(2)	mm193	784	805	+	14.1939	7e-06	0.0457	TGAGTACTGAAACTACCCCAGG
Klf6	mm18	132	150	-	14.297	7.29e-06	0.0147	AGAGGGGGGGAGGGTAGGA
Klf6	mm27	189	207	+	14.297	7.29e-06	0.0147	CAAAGGGTGGGGCCTGAGA
Stat1(2)	mm89	975	996	-	14.1152	7.31e-06	0.0457	CAAAAACAGAAAACCAAACAAA
Stat1(2)	mm147	364	385	+	14.1152	7.31e-06	0.0457	TGGAAATTGAAATAAACTACTT
Klf6	mm50	42	60	+	14.1394	7.56e-06	0.0147	GGCAGGGCAGGGCAGGGCA
Klf6	mm50	47	65	+	14.1394	7.56e-06	0.0147	GGCAGGGCAGGGCAGGGCA
Klf6	mm90	49	67	+	14.1394	7.56e-06	0.0147	AGAGGGGCCGGGGAGGCGG
Klf6	mm50	52	70	+	14.1394	7.56e-06	0.0147	GGCAGGGCAGGGCAGGGCA
Klf6	mm50	57	75	+	14.1394	7.56e-06	0.0147	GGCAGGGCAGGGCAGGGCA
Klf6	mm50	62	80	+	14.1394	7.56e-06	0.0147	GGCAGGGCAGGGCAGGGCA
Klf6	mm50	132	150	+	14.1394	7.56e-06	0.0147	GGCAGGGCAGGGCAGGGAG
Klf6	mm77	214	232	-	14.1394	7.56e-06	0.0147	GGCGGGGCGGATGTCACCC
Klf6	mm21	634	652	-	14.1394	7.56e-06	0.0147	GGGGGGGTGGGTATGGGGG
Stat1(2)	mm88	76	97	-	14.097	7.9e-06	0.0457	GAACAAAGGAAAATACAACAGG
Stat1(2)	mm108	309	330	-	14.097	7.9e-06	0.0457	GGGAAAAAGAAAGTCTATCATT
Klf6	mm34	231	249	+	14.1273	8.17e-06	0.0153	ACGGGGTCGTGGGGGAGGG
Klf6	mm169	876	894	+	14.1273	8.17e-06	0.0153	GGCGGAGCGGGGAGGAGAC
Klf6	mm45	878	896	+	14.1273	8.17e-06	0.0153	AGGGGAGTGTGGGGCGGGG
Klf6	mm51	884	902	+	14.1273	8.17e-06	0.0153	AGGAGGCCGGGGCCGGGAG
Klf6	mm41	329	347	-	14.1273	8.17e-06	0.0153	CAGGGGGCTGGGCGCAGGA
Klf6	mm144	557	575	-	14.1273	8.17e-06	0.0153	CAGGGGTTGGGGGCTGGGG
Klf6	mm52	911	929	-	14.1273	8.17e-06	0.0153	CAGGGGGCTGAGACCGCGC
Stat1(2)	mm152	954	975	-	13.9394	8.83e-06	0.0457	TGGGAAAGGAGAGAGCCAAATG
Stat1(2)	mm75	790	811	+	13.9394	8.83e-06	0.0457	GGGAGACAGAAAGAGAGTGAGA
Klf6	mm28	914	932	-	14.0303	9.08e-06	0.0169	GAAGGGGCGAAGCGTACAA
Stat1(2)	mm203	418	439	-	13.9273	9.75e-06	0.0457	GAGGGAAAGAAACTACACCCAG
Stat1(2)	mm92	489	510	-	13.9273	9.75e-06	0.0457	GGGAAATGGGAAGTGAAGCCAT
Stat1(2)	mm59	8	29	+	13.9273	9.75e-06	0.0457	GGGAAAAGGACACAGAAGGCAA
Klf6	mm187	881	899	+	13.8727	9.83e-06	0.0181	GCCAGGGCTGGGGTGAGAG
Klf6	mm176	723	741	-	13.8727	9.83e-06	0.0181	GAAGAGGTGGGGGAGGCGC
Klf6	mm178	792	810	-	13.8727	9.83e-06	0.0181	CCAGGAGCGGAGCTCAGCC
Stat1(2)	mm146	248	269	-	13.8485	9.99e-06	0.0457	AAGAAAATGAAAATTAATACAG
Stat1(2)	mm104	401	422	-	13.8485	9.99e-06	0.0457	AAAAAAGAGAAAAAGAAAACAG
Stat1(2)	mm104	459	480	-	13.8485	9.99e-06	0.0457	AAAAAAGAGAAAAAGAAAACAG
Stat1(2)	mm113	130	151	+	13.8485	9.99e-06	0.0457	AAAGAAAAGAAAAAAATTGCTT
Stat1(2)	mm157	675	696	+	13.8485	9.99e-06	0.0457	AAAAAAAGGAAAAGGAAAAAGA
Stat1(2)	mm142	243	264	-	13.8364	1e-05	0.0457	AAAAAAAGGAAAATACAGAAAC
Stat1(2)	mm123	55	76	+	13.8303	1.05e-05	0.0457	AAGCAAAAGAAAACACAAGAGA
Stat1(2)	mm64	928	949	+	13.8303	1.05e-05	0.0457	AGGGAAAAGAAAAAATAAGCAA
Klf6	mm17	535	553	+	13.8606	1.1e-05	0.0196	GGGGGAGTGGAGAGGGGAG
Klf6	mm17	792	810	+	13.8606	1.1e-05	0.0196	CCCGGGATGTGGCCGAGAG
Klf6	mm38	930	948	+	13.8606	1.1e-05	0.0196	GACAGGGTAGAGGGGGCGG
Klf6	mm159	665	683	-	13.8606	1.1e-05	0.0196	AGCAGGCTGTGGGCCGGCC
Klf6	mm54	867	885	-	13.8606	1.1e-05	0.0196	AGGGGGGCAGAGAGGACGG
Klf6	mm113	916	934	-	13.8606	1.1e-05	0.0196	CGGAAGGCGGGGCGTAGCA
Klf6	mm9	391	409	+	13.6061	1.28e-05	0.0227	GGCAGAGTGGAGCTGAGCC
Klf6	mm89	183	201	-	13.6061	1.28e-05	0.0227	GCAGGGGCAGAGAAGGGGA
Stat1(2)	mm102	574	595	-	13.6606	1.31e-05	0.0457	TGAGACATGAAACTGAGGCTGA
Stat1(2)	mm81	349	370	-	13.5818	1.34e-05	0.0457	AAGAAAAAGAAAAGAAAAGTTT
Stat1(2)	mm81	355	376	-	13.5818	1.34e-05	0.0457	AGAAAAAAGAAAAAGAAAAGAA
Stat1(2)	mm81	367	388	-	13.5818	1.34e-05	0.0457	AAAGAAAAGAAAAGAAAAAAGA
Stat1(2)	mm125	27	48	+	13.5818	1.34e-05	0.0457	AAAGAAAAGAAAAGAAAAGAAA
Stat1(2)	mm125	32	53	+	13.5818	1.34e-05	0.0457	AAAGAAAAGAAAAGAAAAGAAA
Stat1(2)	mm113	112	133	+	13.5818	1.34e-05	0.0457	AAAGAAAAGAAAAGAAAAAAAG
Stat1(2)	mm176	418	439	-	13.5636	1.37e-05	0.0457	TGGCAAAAGAAAATAACAACAT
Stat1(2)	mm81	561	582	-	13.5636	1.37e-05	0.0457	TAATAAAAGAAACAACATGTAG
Klf6	mm59	566	584	+	13.5939	1.44e-05	0.0248	AGGAGCGCGGAGCGTGCCA
Klf6	mm201	581	599	+	13.5939	1.44e-05	0.0248	GAAGGGGTGGGACCGAGAG
Klf6	mm201	891	909	+	13.5939	1.44e-05	0.0248	GAGGAGGCGTGGCCTAGAG
Klf6	mm72	26	44	-	13.5939	1.44e-05	0.0248	AGGAGAGTGTGGGGCAGCG
Klf6	mm34	362	380	-	13.5939	1.44e-05	0.0248	GGGGAGGTGTGGAGGAGGA
Stat1(2)	mm42	348	369	+	13.4061	1.53e-05	0.0457	GGGAAATGGAAGGCAAGAAATA
Stat1(2)	mm59	403	424	+	13.4061	1.53e-05	0.0457	GAAGAAAAGAGAGAGAGAATGG
Klf6	mm181	225	243	+	13.3394	1.64e-05	0.0275	GCCAGGGCTGAGATCACCA
Klf6	mm59	682	700	+	13.3394	1.64e-05	0.0275	CAGACGGTGGAGGAGGCAG
Klf6	mm142	833	851	+	13.3394	1.64e-05	0.0275	GGAAGGCTGGGGCAGGGAA
Klf6	mm177	958	976	+	13.3394	1.64e-05	0.0275	AGAGAGGTGGGGAAGGGAG
Klf6	mm15	356	374	-	13.3394	1.64e-05	0.0275	GGAGGGGCAGAGAAGACAG
Klf6	mm118	590	608	-	13.3394	1.64e-05	0.0275	GGAGGTGTGGAGATGGCCA
Stat1(2)	mm154	903	924	-	13.3939	1.68e-05	0.0457	GGAAAGTTGAAAGAGAAGCAGT
Stat1(2)	mm93	39	60	+	13.3939	1.68e-05	0.0457	AGAGAAAAGGAAAAAAGGGAGG
Stat1(2)	mm28	555	576	+	13.3939	1.68e-05	0.0457	AAGGAAAAGATACAAACCCAGT
Stat1(2)	mm81	372	393	-	13.3152	1.71e-05	0.0457	AAAAAAAAGAAAAGAAAAGAAA
Stat1(2)	mm125	22	43	+	13.3152	1.71e-05	0.0457	AAAAAAAAGAAAAGAAAAGAAA
Stat1(2)	mm113	107	128	+	13.3152	1.71e-05	0.0457	AAAAAAAAGAAAAGAAAAGAAA
Stat1(2)	mm113	125	146	+	13.3152	1.71e-05	0.0457	GAAAAAAAGAAAAGAAAAAAAT
Stat1(2)	mm176	389	410	+	13.3152	1.71e-05	0.0457	AAAAAAAAGAAAGAAAAAAGTT
Klf6	mm105	463	481	-	13.3273	1.78e-05	0.0298	CCCAGAGTGGAGCCTGCAA
Stat1(2)	mm20	564	585	-	13.1394	1.89e-05	0.0457	TGGATAAGGAAAATCAAACCTA
Klf6	mm208	129	147	-	13.0727	1.96e-05	0.0312	ACCAGAGTGTGGGAGACAC
Stat1(2)	mm88	415	436	-	13.1273	2.03e-05	0.0457	GGAAAAAGGGAAAAGAAGAAAG
Stat1(2)	mm7	887	908	-	13.1273	2.03e-05	0.0457	GGGAAAAGAAAAACGAAAGTAA
Klf6	mm132	174	192	+	13.0606	2.06e-05	0.0312	AAGAGGGTGGATACTGGGC
Klf6	mm27	725	743	+	13.0606	2.06e-05	0.0312	CCAAGTGTGGAGACTGGAC
Stat1(2)	mm81	362	383	-	13.0303	2.07e-05	0.0457	AAAGAAAAGAAAAAAGAAAAAG
Stat1(2)	mm121	214	235	+	13.0303	2.07e-05	0.0457	AAAAAAAAGAAAGAATAACAAA
Klf6	mm181	182	200	+	12.8061	2.19e-05	0.0312	GCAAGGCTGTAGAAGAGGG
Klf6	mm20	411	429	-	12.8061	2.19e-05	0.0312	GGAAGAGTGTGGCATACCA
Stat1(2)	mm14	446	467	-	12.8727	2.19e-05	0.0457	AAAAAAAAGAACCTACCTACTG
Stat1(2)	mm125	58	79	+	12.8727	2.19e-05	0.0457	AAAAAAAAGAATGAGCATGTTG
Stat1(2)	mm189	338	359	+	12.8727	2.19e-05	0.0457	GGAAGAAAGAAAGAAAGAAAGA
Stat1(2)	mm20	894	915	+	12.8727	2.19e-05	0.0457	AAAAGAAAGAAAACCACTGAGT
Stat1(2)	mm144	140	161	-	12.8606	2.3e-05	0.0457	AAGAAATAAAAAGACCCAACAA
Stat1(2)	mm16	745	766	-	12.8606	2.3e-05	0.0457	TAAACAAAGAAACCAAGGATGA
Stat1(2)	mm165	754	775	-	12.8606	2.3e-05	0.0457	AAAATAAGGAAACAGAAGATAG
Klf6	mm109	493	511	+	12.5394	2.3e-05	0.0312	AAGAGAGTGTAGCTGAGGA
Klf6	mm35	176	194	-	12.5394	2.3e-05	0.0312	CAGGGTGTGTAGATGAGAA
Klf6	mm35	768	786	-	12.4667	2.32e-05	0.0312	CTCGGGGCGGGGCCGGCTC
Klf6	mm171	967	985	-	12.4667	2.32e-05	0.0312	GGCGGGGCGGGGTGAGCGG
Stat1(2)	mm157	872	893	-	12.7636	2.32e-05	0.0457	AAAAAAAAGAAAAAGGAAAAAA
Stat1(2)	mm114	112	133	+	12.7636	2.32e-05	0.0457	TCAAAACAGAAAAAAAAAAAAA
Klf6	mm77	98	116	+	12.2	2.34e-05	0.0312	GTGGGGGTGGGGGGAGGGG
Klf6	mm63	334	352	+	12.2	2.34e-05	0.0312	CGGGGGGTGGGGTGGGGTG
Klf6	mm148	608	626	+	12.2	2.34e-05	0.0312	GGCGGGGTGGGGGGAGGCT
Klf6	mm43	830	848	-	12.2	2.34e-05	0.0312	CTGGGGGCGGGGCGAAGGG
Klf6	mm45	885	903	+	11.9455	2.35e-05	0.0312	TGTGGGGCGGGGGTGGGAG
Klf6	mm63	344	362	+	11.9333	2.36e-05	0.0312	GGTGGGGTGGGGTGGAGGG
Klf6	mm129	715	733	+	11.9333	2.36e-05	0.0312	GGGGGGGTGTGGTGGGGTG
Klf6	mm25	555	573	-	11.9333	2.36e-05	0.0312	GATGGGGTGGGGGCAGGGG
Klf6	mm77	280	298	+	11.9152	2.36e-05	0.0312	GCTGGGGGGGGGGGGGGGG
Klf6	mm77	281	299	+	11.9152	2.36e-05	0.0312	CTGGGGGGGGGGGGGGGGG
Klf6	mm77	282	300	+	11.9152	2.36e-05	0.0312	TGGGGGGGGGGGGGGGGGG
Klf6	mm77	288	306	+	11.9152	2.36e-05	0.0312	GGGGGGGGGGGGGGGGGCT
Klf6	mm77	289	307	+	11.9152	2.36e-05	0.0312	GGGGGGGGGGGGGGGGCTG
Klf6	mm15	673	691	+	11.9152	2.36e-05	0.0312	CCTGGGGCGGCGGGCGGCC
Klf6	mm31	966	984	+	11.9152	2.36e-05	0.0312	GGCGGGGCGGCGGGAGGGG
Klf6	mm131	307	325	-	11.9152	2.36e-05	0.0312	CTCGGGGGGGGGGGGGGGC
Klf6	mm35	902	920	-	11.9152	2.36e-05	0.0312	CCGGGGGAGGGGGCGGGCT
Klf6	mm62	146	164	-	11.6788	2.37e-05	0.0312	TCTGGGGTGGGGCTTGGGG
Klf6	mm109	753	771	+	11.6667	2.39e-05	0.0312	TGAGGGGTGGAGCCAGCGC
Stat1(2)	mm189	342	363	+	12.6061	2.4e-05	0.0457	GAAAGAAAGAAAGAAAGAAAGA
Stat1(2)	mm189	346	367	+	12.6061	2.4e-05	0.0457	GAAAGAAAGAAAGAAAGAAAGA
Stat1(2)	mm189	350	371	+	12.6061	2.4e-05	0.0457	GAAAGAAAGAAAGAAAGAAAGA
Stat1(2)	mm189	354	375	+	12.6061	2.4e-05	0.0457	GAAAGAAAGAAAGAAAGAAAGA
Stat1(2)	mm189	358	379	+	12.6061	2.4e-05	0.0457	GAAAGAAAGAAAGAAAGAAAGA
Stat1(2)	mm189	362	383	+	12.6061	2.4e-05	0.0457	GAAAGAAAGAAAGAAAGAAAGA
Stat1(2)	mm189	366	387	+	12.6061	2.4e-05	0.0457	GAAAGAAAGAAAGAAAGAAAGA
Stat1(2)	mm189	370	391	+	12.6061	2.4e-05	0.0457	GAAAGAAAGAAAGAAAGAAAGA
Stat1(2)	mm189	374	395	+	12.6061	2.4e-05	0.0457	GAAAGAAAGAAAGAAAGAAAGA
Stat1(2)	mm189	378	399	+	12.6061	2.4e-05	0.0457	GAAAGAAAGAAAGAAAGAAAGA
Stat1(2)	mm189	382	403	+	12.6061	2.4e-05	0.0457	GAAAGAAAGAAAGAAAGAAAGA
Stat1(2)	mm189	386	407	+	12.6061	2.4e-05	0.0457	GAAAGAAAGAAAGAAAGAAAGA
Stat1(2)	mm189	390	411	+	12.6061	2.4e-05	0.0457	GAAAGAAAGAAAGAAAGAAAGA
Stat1(2)	mm189	394	415	+	12.6061	2.4e-05	0.0457	GAAAGAAAGAAAGAAAGAAAGA
Stat1(2)	mm189	398	419	+	12.6061	2.4e-05	0.0457	GAAAGAAAGAAAGAAAGAAAGA
Stat1(2)	mm189	402	423	+	12.6061	2.4e-05	0.0457	GAAAGAAAGAAAGAAAGAATTG
Stat1(2)	mm125	619	640	-	12.6061	2.4e-05	0.0457	GAAAGAAGGAAAAAAAAAATGG
Stat1(2)	mm165	691	712	-	12.6061	2.4e-05	0.0457	GGAAGAAAGAAAGAAAGAAAAT
Klf6	mm106	77	95	+	11.6485	2.4e-05	0.0312	TGGGGGGCGGGGGGTGACC
Klf6	mm6	675	693	+	11.6485	2.4e-05	0.0312	GGGGGGGGGGGGGGGGGAT
Klf6	mm66	784	802	+	11.6485	2.4e-05	0.0312	CGGGGGGTGGGGGGAGTGG
Klf6	mm131	302	320	-	11.6485	2.4e-05	0.0312	GGGGGGGGGGGGGCAGGGA
Klf6	mm131	306	324	-	11.6485	2.4e-05	0.0312	TCGGGGGGGGGGGGGGGCA
Klf6	mm51	699	717	-	11.6485	2.4e-05	0.0312	CGTGGGGAGTGGCGCGGGG
Klf6	mm24	708	726	-	11.6485	2.4e-05	0.0312	CGGAGGGGGGGGCGAGCGC
Klf6	mm134	877	895	-	11.6485	2.4e-05	0.0312	CTGGGGGAGGGGACGGCGG
Klf6	mm201	970	988	-	11.6485	2.4e-05	0.0312	ACTGGGGAGGGGCGGGGCG
Klf6	mm135	925	943	+	11.4121	2.42e-05	0.0312	GGGAGGGCGTGGCTAAGCT
Klf6	mm70	17	35	-	11.4121	2.42e-05	0.0312	ATGGGGGTGGGGGTGGCAT
Klf6	mm169	273	291	-	11.4121	2.42e-05	0.0312	CAGGGGGTGGGGTAGGGTA
Klf6	mm64	4	22	+	11.4	2.45e-05	0.0312	GGGAGGGTGTGGGGGACTT
Klf6	mm1	897	915	+	11.4	2.45e-05	0.0312	AAGGGGGCGGAGTCTGCTC
Klf6	mm25	109	127	-	11.4	2.45e-05	0.0312	TCCAGGGCGTAGGCAACGC
Klf6	mm48	298	316	-	11.4	2.45e-05	0.0312	CTGGGGGTGGAGTCTAGCC
Stat1(2)	mm181	111	132	+	12.5939	2.46e-05	0.0457	AAAAAAAAAAAACCCAGAAAGT
Stat1(2)	mm114	136	157	+	12.5939	2.46e-05	0.0457	AAAGAAAGAAAAAAAAATGCTG
Stat1(2)	mm142	304	325	+	12.5939	2.46e-05	0.0457	AAGAAATGTAAAATAAGAGCAT
Stat1(2)	mm104	409	430	-	12.5939	2.46e-05	0.0457	AGAGAAAGAAAAAAGAGAAAAA
Stat1(2)	mm104	467	488	-	12.5939	2.46e-05	0.0457	AGAGAAAGAAAAAAGAGAAAAA
Stat1(2)	mm33	624	645	+	12.5939	2.46e-05	0.0457	AGGAAGAAGAAAAAGAAGAAAT
Stat1(2)	mm170	629	650	+	12.5939	2.46e-05	0.0457	GAAAGAATGAAAGAAAGGAATT
Stat1(2)	mm157	695	716	+	12.5939	2.46e-05	0.0457	GAAAGAAAGAAAAAGAACAAAG
Klf6	mm77	105	123	+	11.3939	2.46e-05	0.0312	TGGGGGGAGGGGGTCGGCA
Klf6	mm127	348	366	+	11.3939	2.46e-05	0.0312	ATGGGGGCGGGGGTGGACG
Klf6	mm3	932	950	+	11.3939	2.46e-05	0.0312	CGAGGGGGGGGGGACGGTG
Klf6	mm155	257	275	-	11.3939	2.46e-05	0.0312	TGGGGGGGGGGGCAGACCC
Stat1(2)	mm181	106	127	+	12.5818	2.47e-05	0.0457	AGAAAAAAAAAAAAAAACCCAG
Stat1(2)	mm181	107	128	+	12.5818	2.47e-05	0.0457	GAAAAAAAAAAAAAAACCCAGA
Stat1(2)	mm181	110	131	+	12.5818	2.47e-05	0.0457	AAAAAAAAAAAAACCCAGAAAG
Stat1(2)	mm126	622	643	-	12.5818	2.47e-05	0.0457	AAAAAAAAAAAAATCAGCACTG
Stat1(2)	mm64	65	86	+	12.3394	2.51e-05	0.0457	AAAAAATAGACACAAAAAATGG
Stat1(2)	mm136	68	89	-	12.3394	2.51e-05	0.0457	AAAAAGAAGAAAACAACAACAA
Stat1(2)	mm136	71	92	-	12.3394	2.51e-05	0.0457	AAGAAAAAGAAGAAAACAACAA
Stat1(2)	mm165	687	708	-	12.3394	2.51e-05	0.0457	GAAAGAAAGAAAGAAAATCTTT
Klf6	mm90	95	113	+	11.3818	2.51e-05	0.0312	GGGGGGGAGGGGAGAGGAG
Klf6	mm63	332	350	+	11.3818	2.51e-05	0.0312	TGCGGGGGGTGGGGTGGGG
Klf6	mm2	430	448	+	11.3818	2.51e-05	0.0312	AGGGGGGAGGGGGCAAGGC
Klf6	mm24	675	693	+	11.3818	2.51e-05	0.0312	ACCCGGGTGGGGGGAGGGC
Klf6	mm24	865	883	+	11.3818	2.51e-05	0.0312	GGAGGGGAGGGGACAGCGC
Klf6	mm77	219	237	-	11.3818	2.51e-05	0.0312	CCGAGGGCGGGGCGGATGT
Klf6	mm205	389	407	-	11.3818	2.51e-05	0.0312	GTGAGGGCGGCGGCCGCGA
Klf6	mm113	738	756	-	11.3818	2.51e-05	0.0312	GGGTGGGTGGGGGGTGCTG
Klf6	mm24	841	859	-	11.3818	2.51e-05	0.0312	CGCGGGGCGGGGAGATGGA
Klf6	mm195	948	966	-	11.3818	2.51e-05	0.0312	GTGGGGGTGGTGAGGGCCG
Klf6	mm184	976	994	-	11.3818	2.51e-05	0.0312	CCGGGGGAGGGGACAGCAG
Klf6	mm77	279	297	+	11.3636	2.51e-05	0.0312	CGCTGGGGGGGGGGGGGGG
Klf6	mm77	291	309	+	11.3636	2.51e-05	0.0312	GGGGGGGGGGGGGGCTGGG
Klf6	mm24	348	366	+	11.3636	2.51e-05	0.0312	CCCGGGGAGCGGCGGGCGG
Klf6	mm24	357	375	+	11.3636	2.51e-05	0.0312	CGGCGGGCGGCGGCGGCCG
Klf6	mm31	762	780	+	11.3636	2.51e-05	0.0312	GGGCGGGCGGCGGCCGCGC
Klf6	mm25	843	861	+	11.3636	2.51e-05	0.0312	GGCGGGGCGGCGGCGCCGG
Klf6	mm25	856	874	+	11.3636	2.51e-05	0.0312	CGCCGGGCGCGGCGGGGCG
Klf6	mm159	804	822	-	11.3636	2.51e-05	0.0312	GGCGGGGCGGGGCGGCAGC
Klf6	mm159	953	971	-	11.3636	2.51e-05	0.0312	CCGGGGGCGGCGGGGCGGG
Stat1(2)	mm125	38	59	+	12.3273	2.53e-05	0.0457	AAGAAAAGAAAAGAAAAAGAAA
Stat1(2)	mm136	77	98	-	12.3273	2.53e-05	0.0457	AAAGTAAAGAAAAAGAAGAAAA
Stat1(2)	mm136	81	102	-	12.3273	2.53e-05	0.0457	AAAAAAAGTAAAGAAAAAGAAG
Stat1(2)	mm181	109	130	+	12.3273	2.53e-05	0.0457	AAAAAAAAAAAAAACCCAGAAA
Stat1(2)	mm113	113	134	+	12.3273	2.53e-05	0.0457	AAGAAAAGAAAAGAAAAAAAGA
Stat1(2)	mm36	148	169	-	12.3273	2.53e-05	0.0457	GGGAAAAAAAAAAACAAAAAAA
Stat1(2)	mm36	149	170	-	12.3273	2.53e-05	0.0457	AGGGAAAAAAAAAAACAAAAAA
Stat1(2)	mm81	361	382	-	12.3273	2.53e-05	0.0457	AAGAAAAGAAAAAAGAAAAAGA
Stat1(2)	mm113	630	651	-	12.3273	2.53e-05	0.0457	AAAAAAAAAAAAAAAAGTGCTG
Stat1(2)	mm157	860	881	-	12.3273	2.53e-05	0.0457	AAGGAAAAAAAAATCACAAAAA
Stat1(2)	mm125	28	49	+	12.3152	2.54e-05	0.0457	AAGAAAAGAAAAGAAAAGAAAA
Stat1(2)	mm125	33	54	+	12.3152	2.54e-05	0.0457	AAGAAAAGAAAAGAAAAGAAAA
Stat1(2)	mm125	49	70	+	12.3152	2.54e-05	0.0457	AGAAAAAGAAAAAAAAAGAATG
Stat1(2)	mm115	305	326	+	12.0727	2.55e-05	0.0457	AAAATAAAGAAAAAAAAAGAGT
Stat1(2)	mm208	784	805	-	12.0727	2.55e-05	0.0457	TAAGAATGGGAAAAAAAAAAAA
Stat1(2)	mm116	19	40	-	12.0606	2.56e-05	0.0457	AAAAAAAAAAAAAAGAAAACTG
Stat1(2)	mm116	23	44	-	12.0606	2.56e-05	0.0457	TGAGAAAAAAAAAAAAAAGAAA
Stat1(2)	mm48	25	46	-	12.0606	2.56e-05	0.0457	AAAAAAAAAAAAATCAGTGTAA
Stat1(2)	mm114	119	140	+	12.0606	2.56e-05	0.0457	AGAAAAAAAAAAAAAAGAAAGA
Stat1(2)	mm114	123	144	+	12.0606	2.56e-05	0.0457	AAAAAAAAAAAAGAAAGAAAGA
Stat1(2)	mm199	259	280	+	12.0606	2.56e-05	0.0457	TAAAAAAAAAAAAAAACAGTGT
Stat1(2)	mm199	261	282	+	12.0606	2.56e-05	0.0457	AAAAAAAAAAAAAACAGTGTAT
Stat1(2)	mm141	268	289	+	12.0606	2.56e-05	0.0457	AAAAAAAAAAAACAAAAACCAT
Stat1(2)	mm36	315	336	-	12.0606	2.56e-05	0.0457	AAAAAACAAAAAACAAAAACAA
Stat1(2)	mm92	342	363	+	12.0606	2.56e-05	0.0457	TGGGAAAAAAAAAAAAAAAAAA
Stat1(2)	mm92	351	372	+	12.0606	2.56e-05	0.0457	AAAAAAAAAAAAACCAAAACAA
Stat1(2)	mm67	369	390	+	12.0606	2.56e-05	0.0457	AAAAAAAAAAAAAAAACTCTTG
Stat1(2)	mm190	428	449	-	12.0606	2.56e-05	0.0457	TGAAAAAAAAAAAAAAAAGTAG
Stat1(2)	mm68	540	561	+	12.0606	2.56e-05	0.0457	AAAAAACAAAAAACAAAACAAA
Stat1(2)	mm149	629	650	+	12.0606	2.56e-05	0.0457	TGAAAAAAAAAACAACAAAAAA
Stat1(2)	mm121	751	772	-	12.0606	2.56e-05	0.0457	TGAAAAAAAAAAAAAAAAGTGA
Stat1(2)	mm150	801	822	+	12.0606	2.56e-05	0.0457	TGAAAAAAAAAAAAAAAAGAGT
Stat1(2)	mm42	858	879	-	12.0606	2.56e-05	0.0457	AAAAAAAAAAAAAAAAAAGCTG
Stat1(2)	mm157	878	899	-	12.0606	2.56e-05	0.0457	AAAAAAAAAAAAAAGAAAAAGG
Stat1(2)	mm100	967	988	+	12.0606	2.56e-05	0.0457	AAAAAAAAAAAAAAAAGTATGG
Stat1(2)	mm125	18	39	+	12.0485	2.56e-05	0.0457	AAGAAAAAAAAAGAAAAGAAAA
Stat1(2)	mm125	23	44	+	12.0485	2.56e-05	0.0457	AAAAAAAGAAAAGAAAAGAAAA
Stat1(2)	mm116	22	43	-	12.0485	2.56e-05	0.0457	GAGAAAAAAAAAAAAAAGAAAA
Stat1(2)	mm113	108	129	+	12.0485	2.56e-05	0.0457	AAAAAAAGAAAAGAAAAGAAAA
Stat1(2)	mm96	327	348	+	12.0485	2.56e-05	0.0457	AAAAAACAAAAACAAAACAAAA
Stat1(2)	mm81	371	392	-	12.0485	2.56e-05	0.0457	AAAAAAAGAAAAGAAAAGAAAA
Stat1(2)	mm104	487	508	-	12.0485	2.56e-05	0.0457	AAAAAAAAAAAAAAAAGGAAAG
Stat1(2)	mm47	511	532	-	12.0485	2.56e-05	0.0457	TGAAAAAAAAAAAAAAAGATGT
Stat1(2)	mm42	857	878	-	12.0485	2.56e-05	0.0457	AAAAAAAAAAAAAAAAAGCTGT
Stat1(2)	mm141	3	24	+	11.8061	2.58e-05	0.0457	TAAAGAAAGAAAGAAAAAAAAA
Stat1(2)	mm5	26	47	-	11.8061	2.58e-05	0.0457	GAAAACTTGAAAAAAAAAAAAA
Stat1(2)	mm114	131	152	+	11.8061	2.58e-05	0.0457	AAAAGAAAGAAAGAAAAAAAAA
Stat1(2)	mm48	29	50	-	11.7939	2.58e-05	0.0457	AAAAAAAAAAAAAAAAATCAGT
Stat1(2)	mm181	100	121	+	11.7939	2.58e-05	0.0457	GAAAAAAGAAAAAAAAAAAAAA
Stat1(2)	mm114	121	142	+	11.7939	2.58e-05	0.0457	AAAAAAAAAAAAAAGAAAGAAA
Stat1(2)	mm113	126	147	+	11.7939	2.58e-05	0.0457	AAAAAAAGAAAAGAAAAAAATT
Stat1(2)	mm121	210	231	+	11.7939	2.58e-05	0.0457	AAAAAAAAAAAAGAAAGAATAA
Stat1(2)	mm209	277	298	+	11.7939	2.58e-05	0.0457	AAAAAAATAAAAAAAAAACCTT
Stat1(2)	mm113	302	323	+	11.7939	2.58e-05	0.0457	AAAAAAAAAAAAAAAAATGCTT
Stat1(2)	mm96	325	346	+	11.7939	2.58e-05	0.0457	AAAAAAAACAAAAACAAAACAA
Stat1(2)	mm36	308	329	-	11.7939	2.58e-05	0.0457	AAAAAACAAAAACAAAAAAAAA
Stat1(2)	mm92	346	367	+	11.7939	2.58e-05	0.0457	AAAAAAAAAAAAAAAAAACCAA
Stat1(2)	mm176	381	402	+	11.7939	2.58e-05	0.0457	AAAAAAAAAAAAAAAAGAAAGA
Stat1(2)	mm176	383	404	+	11.7939	2.58e-05	0.0457	AAAAAAAAAAAAAAGAAAGAAA
Stat1(2)	mm176	385	406	+	11.7939	2.58e-05	0.0457	AAAAAAAAAAAAGAAAGAAAAA
Stat1(2)	mm81	380	401	-	11.7939	2.58e-05	0.0457	AAAAAAAAAAAAAAAAGAAAAG
Stat1(2)	mm157	627	648	+	11.7939	2.58e-05	0.0457	AAAAAACAAAAAAACAAAATAA
Stat1(2)	mm150	803	824	+	11.7939	2.58e-05	0.0457	AAAAAAAAAAAAAAAAGAGTAA
Stat1(2)	mm150	805	826	+	11.7939	2.58e-05	0.0457	AAAAAAAAAAAAAAGAGTAAAA
Stat1(2)	mm18	795	816	-	11.7939	2.58e-05	0.0457	TGAAAATTTAAAAAACAAAAAA
Stat1(2)	mm157	880	901	-	11.7939	2.58e-05	0.0457	AGAAAAAAAAAAAAAAGAAAAA
Stat1(2)	mm157	882	903	-	11.7939	2.58e-05	0.0457	AAAGAAAAAAAAAAAAAAGAAA
Stat1(2)	mm157	886	907	-	11.7939	2.58e-05	0.0457	AGAAAAAGAAAAAAAAAAAAAA
Stat1(2)	mm145	979	1000	+	11.7939	2.58e-05	0.0457	AAAAAAAAAAAAATACATGAAA
Stat1(2)	mm125	13	34	+	11.7818	2.58e-05	0.0457	AAAAAAAGAAAAAAAAAGAAAA
Stat1(2)	mm113	103	124	+	11.7818	2.58e-05	0.0457	AAAAAAAAAAAAGAAAAGAAAA
Stat1(2)	mm209	278	299	+	11.7818	2.58e-05	0.0457	AAAAAATAAAAAAAAAACCTTT
Stat1(2)	mm92	347	368	+	11.7818	2.58e-05	0.0457	AAAAAAAAAAAAAAAAACCAAA
Stat1(2)	mm92	348	369	+	11.7818	2.58e-05	0.0457	AAAAAAAAAAAAAAAACCAAAA
Stat1(2)	mm176	380	401	+	11.7818	2.58e-05	0.0457	TAAAAAAAAAAAAAAAAGAAAG
Stat1(2)	mm81	376	397	-	11.7818	2.58e-05	0.0457	AAAAAAAAAAAAGAAAAGAAAA
Stat1(2)	mm21	567	588	-	11.7818	2.58e-05	0.0457	TAAAAAAAAAAACAAAACAAAA
Stat1(2)	mm157	656	677	+	11.7818	2.58e-05	0.0457	AAAAAAAAAAAAAAAAGGAAAA
Stat1(2)	mm157	881	902	-	11.7818	2.58e-05	0.0457	AAGAAAAAAAAAAAAAAGAAAA
Stat1(2)	mm118	334	355	+	11.7212	2.61e-05	0.0457	AGGGAAAAGAAACTCATGGGGG
Stat1(2)	mm136	957	978	+	11.7212	2.61e-05	0.0457	AGGGAAGAGAAAGGGAGGGTGA
Stat1(2)	mm125	2	23	+	11.5273	2.62e-05	0.0457	AAAAAAAAAAAAAAAAAAGAAA
Stat1(2)	mm125	4	25	+	11.5273	2.62e-05	0.0457	AAAAAAAAAAAAAAAAGAAAAA
Stat1(2)	mm125	6	27	+	11.5273	2.62e-05	0.0457	AAAAAAAAAAAAAAGAAAAAAA
Stat1(2)	mm125	8	29	+	11.5273	2.62e-05	0.0457	AAAAAAAAAAAAGAAAAAAAAA
Stat1(2)	mm79	73	94	-	11.5273	2.62e-05	0.0457	AAAAAAAAAAAAAAAAATCAAA
Stat1(2)	mm57	114	135	-	11.5273	2.62e-05	0.0457	AAAAAAAAAAAAAAAAATCAAA
Stat1(2)	mm141	257	278	+	11.5273	2.62e-05	0.0457	AAAAAACAAAAAAAAAAAAAAA
Stat1(2)	mm141	264	285	+	11.5273	2.62e-05	0.0457	AAAAAAAAAAAAAAAACAAAAA
Stat1(2)	mm81	382	403	-	11.5273	2.62e-05	0.0457	AAAAAAAAAAAAAAAAAAGAAA
Stat1(2)	mm81	384	405	-	11.5273	2.62e-05	0.0457	AAAAAAAAAAAAAAAAAAAAGA
Stat1(2)	mm81	385	406	-	11.5273	2.62e-05	0.0457	AAAAAAAAAAAAAAAAAAAAAG
Stat1(2)	mm145	508	529	-	11.5273	2.62e-05	0.0457	TAAAAATTAAAAATAAAAAAGT
Stat1(2)	mm157	625	646	+	11.5273	2.62e-05	0.0457	AAAAAAAACAAAAAAACAAAAT
Stat1(2)	mm113	634	655	-	11.5273	2.62e-05	0.0457	AAAAAAAAAAAAAAAAAAAAGT
Stat1(2)	mm113	635	656	-	11.5273	2.62e-05	0.0457	AAAAAAAAAAAAAAAAAAAAAG
Stat1(2)	mm113	646	667	-	11.5273	2.62e-05	0.0457	GAAAAAAAAAAAAAAAAAAAAA
Stat1(2)	mm113	647	668	-	11.5273	2.62e-05	0.0457	AGAAAAAAAAAAAAAAAAAAAA
Stat1(2)	mm107	741	762	+	11.5273	2.62e-05	0.0457	AAAAAAAAAAAAAAAAATCTTT
Stat1(2)	mm42	861	882	-	11.5273	2.62e-05	0.0457	AAAAAAAAAAAAAAAAAAAAAG
Stat1(2)	mm100	962	983	+	11.5273	2.62e-05	0.0457	AAAAAAAAAAAAAAAAAAAAAG
Stat1(2)	mm100	963	984	+	11.5273	2.62e-05	0.0457	AAAAAAAAAAAAAAAAAAAAGT
Stat1(2)	mm100	965	986	+	11.5273	2.62e-05	0.0457	AAAAAAAAAAAAAAAAAAGTAT
Stat1(2)	mm125	3	24	+	11.5152	2.62e-05	0.0457	AAAAAAAAAAAAAAAAAGAAAA
Stat1(2)	mm81	381	402	-	11.5152	2.62e-05	0.0457	AAAAAAAAAAAAAAAAAGAAAA
Klf6	mm8	44	62	+	11.1273	2.63e-05	0.0312	AGGCGGGCGGGGGAAGCAC
Klf6	mm93	479	497	-	11.1273	2.63e-05	0.0312	GGGGGGGGGGAGGACAGCT
Klf6	mm182	907	925	-	11.1273	2.63e-05	0.0312	CTAGGGGCGTGGGAGTGGG
Stat1(2)	mm134	98	119	+	11.4667	2.64e-05	0.0457	AAGGAAGAGAAACGGACTGTGG
Stat1(2)	mm57	118	139	-	11.2606	2.71e-05	0.0457	AAAAAAAAAAAAAAAAAAAAAT
Stat1(2)	mm81	386	407	-	11.2606	2.71e-05	0.0457	AAAAAAAAAAAAAAAAAAAAAA
Stat1(2)	mm113	636	657	-	11.2606	2.71e-05	0.0457	AAAAAAAAAAAAAAAAAAAAAA
Stat1(2)	mm113	637	658	-	11.2606	2.71e-05	0.0457	AAAAAAAAAAAAAAAAAAAAAA
Stat1(2)	mm113	638	659	-	11.2606	2.71e-05	0.0457	AAAAAAAAAAAAAAAAAAAAAA
Stat1(2)	mm113	639	660	-	11.2606	2.71e-05	0.0457	AAAAAAAAAAAAAAAAAAAAAA
Stat1(2)	mm113	640	661	-	11.2606	2.71e-05	0.0457	AAAAAAAAAAAAAAAAAAAAAA
Stat1(2)	mm113	641	662	-	11.2606	2.71e-05	0.0457	AAAAAAAAAAAAAAAAAAAAAA
Stat1(2)	mm113	642	663	-	11.2606	2.71e-05	0.0457	AAAAAAAAAAAAAAAAAAAAAA
Stat1(2)	mm113	643	664	-	11.2606	2.71e-05	0.0457	AAAAAAAAAAAAAAAAAAAAAA
Stat1(2)	mm113	644	665	-	11.2606	2.71e-05	0.0457	AAAAAAAAAAAAAAAAAAAAAA
Stat1(2)	mm113	645	666	-	11.2606	2.71e-05	0.0457	AAAAAAAAAAAAAAAAAAAAAA
Stat1(2)	mm107	734	755	+	11.2606	2.71e-05	0.0457	AAAAAAAAAAAAAAAAAAAAAA
Stat1(2)	mm107	735	756	+	11.2606	2.71e-05	0.0457	AAAAAAAAAAAAAAAAAAAAAA
Stat1(2)	mm107	736	757	+	11.2606	2.71e-05	0.0457	AAAAAAAAAAAAAAAAAAAAAA
Stat1(2)	mm107	737	758	+	11.2606	2.71e-05	0.0457	AAAAAAAAAAAAAAAAAAAAAT
Stat1(2)	mm42	862	883	-	11.2606	2.71e-05	0.0457	AAAAAAAAAAAAAAAAAAAAAA
Stat1(2)	mm42	863	884	-	11.2606	2.71e-05	0.0457	AAAAAAAAAAAAAAAAAAAAAA
Stat1(2)	mm42	864	885	-	11.2606	2.71e-05	0.0457	AAAAAAAAAAAAAAAAAAAAAA
Stat1(2)	mm42	865	886	-	11.2606	2.71e-05	0.0457	AAAAAAAAAAAAAAAAAAAAAA
Stat1(2)	mm42	866	887	-	11.2606	2.71e-05	0.0457	AAAAAAAAAAAAAAAAAAAAAA
Stat1(2)	mm42	867	888	-	11.2606	2.71e-05	0.0457	TAAAAAAAAAAAAAAAAAAAAA
Stat1(2)	mm100	958	979	+	11.2606	2.71e-05	0.0457	TAAAAAAAAAAAAAAAAAAAAA
Stat1(2)	mm100	959	980	+	11.2606	2.71e-05	0.0457	AAAAAAAAAAAAAAAAAAAAAA
Stat1(2)	mm100	960	981	+	11.2606	2.71e-05	0.0457	AAAAAAAAAAAAAAAAAAAAAA
Stat1(2)	mm100	961	982	+	11.2606	2.71e-05	0.0457	AAAAAAAAAAAAAAAAAAAAAA
Klf6	mm93	78	96	+	11.1152	2.73e-05	0.0312	GAACGGGCGTGGGGGGCTG
Klf6	mm17	135	153	+	11.1152	2.73e-05	0.0312	GGGGGGGTGGAGTGCGAGA
Klf6	mm109	328	346	+	11.1152	2.73e-05	0.0312	ACGTGGGCGGAGCCAGCAC
Klf6	mm63	349	367	+	11.1152	2.73e-05	0.0312	GGTGGGGTGGAGGGGAAGC
Klf6	mm55	438	456	+	11.1152	2.73e-05	0.0312	GGAAGGGAGGGGGGAGGGA
Klf6	mm55	442	460	+	11.1152	2.73e-05	0.0312	GGGAGGGGGGAGGGAGGGA
Klf6	mm17	533	551	+	11.1152	2.73e-05	0.0312	CAGGGGGAGTGGAGAGGGG
Klf6	mm39	709	727	+	11.1152	2.73e-05	0.0312	GAAAGGGAGGGGGGAGCGG
Klf6	mm49	797	815	+	11.1152	2.73e-05	0.0312	TGAGGGGTGGGGAGGGTGG
Klf6	mm132	845	863	+	11.1152	2.73e-05	0.0312	ATGGGGGTGGGGCCGTGAG
Klf6	mm122	873	891	+	11.1152	2.73e-05	0.0312	GGAGGGGGGGGGAGCAGCT
Klf6	mm17	230	248	-	11.1152	2.73e-05	0.0312	CCGGGGGTGAGGTGGGGAA
Klf6	mm77	558	576	-	11.1152	2.73e-05	0.0312	GGAGGGGGGGGGGGAAGAG
Klf6	mm165	807	825	-	11.1152	2.73e-05	0.0312	GGAAGGGAGGGGAGAGGGC
Klf6	mm28	847	865	-	11.1152	2.73e-05	0.0312	GTAGGGGCGGAGCCCAAGC
Klf6	mm90	65	83	+	11.1091	2.73e-05	0.0312	CGGGGGGAGGGGCAGCCCG
Klf6	mm41	655	673	+	11.1091	2.73e-05	0.0312	GGGGGGGGGGGGCTGGAGG
Klf6	mm35	822	840	-	11.1091	2.73e-05	0.0312	CCGCGGGCGGGGGTGCGGC
Klf6	mm105	17	35	+	11.097	2.75e-05	0.0312	GGCGGGGGGCGGGGGAGGG
Klf6	mm90	55	73	+	11.097	2.75e-05	0.0312	GCCGGGGAGGCGGGGGGAG
Klf6	mm90	63	81	+	11.097	2.75e-05	0.0312	GGCGGGGGGAGGGGCAGCC
Klf6	mm24	377	395	+	11.097	2.75e-05	0.0312	GGCGGGGAGGCGCGGGGAC
Klf6	mm24	679	697	+	11.097	2.75e-05	0.0312	GGGTGGGGGGAGGGCGGGC
Klf6	mm25	686	704	+	11.097	2.75e-05	0.0312	GCGCGGGAGGGGGGCGCAC
Klf6	mm60	829	847	+	11.097	2.75e-05	0.0312	GGAGGGGAGGTGGCGGCGG
Klf6	mm63	886	904	+	11.097	2.75e-05	0.0312	CCCGGGGCGGCGGGCATCG
Klf6	mm28	964	982	+	11.097	2.75e-05	0.0312	GGCCGGGCGGCGCCGACGC
Klf6	mm24	207	225	-	11.097	2.75e-05	0.0312	CCAGGGGAGGCGGGGGCGG
Klf6	mm205	434	452	-	11.097	2.75e-05	0.0312	ACCGGGGAGGGGCGGCGGG
Klf6	mm51	717	735	-	11.097	2.75e-05	0.0312	CCGGGGGCGCGGCCGCCAC
Klf6	mm25	733	751	-	11.097	2.75e-05	0.0312	CGGGGGGCGCGGAGCCGCC
Klf6	mm134	962	980	-	11.097	2.75e-05	0.0312	CGGAGGGGGGGGGGGCGGC
Klf6	mm90	58	76	+	10.9455	2.75e-05	0.0312	GGGGAGGCGGGGGGAGGGG
Stat1(2)	mm85	251	272	+	11.2	2.76e-05	0.0463	TAGGAACAGAAAGGCCAAGAAC
Klf6	mm177	109	127	+	10.8667	2.81e-05	0.0315	TATGGGGTGTAGACCGGCA
Klf6	mm163	312	330	+	10.8606	2.93e-05	0.0315	GCTTGGGTGTGGCATGGGG
Klf6	mm136	388	406	+	10.8606	2.93e-05	0.0315	GGAGGGGTGGGGCACTCTA
Klf6	mm150	656	674	-	10.8606	2.93e-05	0.0315	GGGGGGGGGGGGTTTGCAA
Klf6	mm207	754	772	-	10.8606	2.93e-05	0.0315	CGCAGGGCGCGGCTCAGAT
Stat1(2)	mm161	144	165	-	10.9333	2.97e-05	0.049	GAGAAAGAGAAAGAACTACCAT
Stat1(2)	mm5	224	245	+	10.9333	2.97e-05	0.049	TAAGAAAAGAAAACTCCTCCCT
Stat1(2)	mm187	490	511	-	10.9333	2.97e-05	0.049	AAGAAAAGGAAAGACCATTCTC
Stat1(2)	mm69	609	630	-	10.9333	2.97e-05	0.049	AAGAAAACGAAACTCCCTGACA
Stat1(2)	mm138	291	312	+	10.9212	3.03e-05	0.0496	AAGGAAGAGAAAAAGAGCAAGC
Stat1(2)	mm173	565	586	-	10.9212	3.03e-05	0.0496	GAAGAAGAGAAAGGAAAGAAGG
Klf6	mm17	133	151	+	10.8485	3.08e-05	0.0315	GTGGGGGGGTGGAGTGCGA
Klf6	mm127	188	206	+	10.8485	3.08e-05	0.0315	AGCCGGGTGGAGGCGACTG
Klf6	mm146	350	368	+	10.8485	3.08e-05	0.0315	ATGGGGGGGGGGAGTGCAG
Klf6	mm136	383	401	+	10.8485	3.08e-05	0.0315	CAAAGGGAGGGGTGGGGCA
Klf6	mm31	472	490	+	10.8485	3.08e-05	0.0315	CATAGGGTGGAGGGCTGGG
Klf6	mm53	570	588	+	10.8485	3.08e-05	0.0315	AGGAGGGGGGAGGGTGGTG
Klf6	mm46	674	692	+	10.8485	3.08e-05	0.0315	GCAAGGGAGGAGGCAGCAG
Klf6	mm151	746	764	+	10.8485	3.08e-05	0.0315	CAGAGGGAGGAGGCCACTC
Klf6	mm108	144	162	-	10.8485	3.08e-05	0.0315	CATGGGGTGTAGGCGGTGC
Klf6	mm143	573	591	-	10.8485	3.08e-05	0.0315	GGGAGGGTGAGGAGAGCAG
Klf6	mm34	981	999	-	10.8485	3.08e-05	0.0315	GGGAGGGAGGAGGGAAGAG
Klf6	mm205	493	511	+	10.8424	3.1e-05	0.0315	GAGGGGGCGCGGCAGCCCC
Klf6	mm84	915	933	+	10.8424	3.1e-05	0.0315	GGCTGGGCGGGGAAGGTCG
Klf6	mm51	552	570	-	10.8424	3.1e-05	0.0315	GGGCGGGCGGGGGATTGCG
Klf6	mm93	900	918	-	10.8424	3.1e-05	0.0315	GGGAGGGGGAGGGAGGGGG
Klf6	mm35	925	943	-	10.8424	3.1e-05	0.0315	GAGGGGGAGAGGGTGGGGG
Klf6	mm109	276	294	+	10.8303	3.15e-05	0.0315	GCCAGGGAGAAGGCGGGCC
Klf6	mm31	756	774	+	10.8303	3.15e-05	0.0315	AGCAGGGGGCGGGCGGCGG
Klf6	mm60	824	842	+	10.8303	3.15e-05	0.0315	AGGGGGGAGGGGAGGTGGC
Klf6	mm63	837	855	+	10.8303	3.15e-05	0.0315	CAGCGGGCGGTGCGGACGC
Klf6	mm24	860	878	+	10.8303	3.15e-05	0.0315	CCCCGGGAGGGGAGGGGAC
Klf6	mm169	869	887	+	10.8303	3.15e-05	0.0315	CGGAGGGGGCGGAGCGGGG
Klf6	mm51	927	945	+	10.8303	3.15e-05	0.0315	CAATGGGCGGCGGGCGGGG
Klf6	mm3	933	951	+	10.8303	3.15e-05	0.0315	GAGGGGGGGGGGACGGTGC
Klf6	mm205	429	447	-	10.8303	3.15e-05	0.0315	GGAGGGGCGGCGGGGCGAG
Klf6	mm24	706	724	-	10.8303	3.15e-05	0.0315	GAGGGGGGGGCGAGCGCCC
Klf6	mm209	826	844	-	10.8303	3.15e-05	0.0315	CGCGGGGTGCGGCCTGTGC
Klf6	mm127	833	851	-	10.8303	3.15e-05	0.0315	CAGGGGGCGCGGGCTGTGC
Klf6	mm209	862	880	-	10.8303	3.15e-05	0.0315	GAGAGGGAGCGGGGCGGGC
Klf6	mm35	898	916	-	10.8303	3.15e-05	0.0315	GGGAGGGGGCGGGCTGGGC
Klf6	mm184	915	933	-	10.8303	3.15e-05	0.0315	GCGTGGGAGGAGAGCGCGC
Klf6	mm127	928	946	-	10.8303	3.15e-05	0.0315	CCCAGGGTGCTGGGGGCGG
Klf6	mm109	961	979	-	10.8303	3.15e-05	0.0315	AGGCGGGCGGGGCCTTCGC
Klf6	mm77	973	991	-	10.8303	3.15e-05	0.0315	GGGCGGGCGGAGAGGCGGG
Klf6	mm60	838	856	+	10.6909	3.15e-05	0.0315	GTGGCGGCGGGGGAGGGGC
Klf6	mm109	528	546	+	10.6788	3.17e-05	0.0315	GGCGGGGCAGGGGCAGGGA
Klf6	mm148	603	621	+	10.6788	3.17e-05	0.0315	AGGGAGGCGGGGTGGGGGG
Klf6	mm129	705	723	+	10.6788	3.17e-05	0.0315	GGGGGTGTGGGGGGGGGTG
Klf6	mm25	549	567	-	10.6788	3.17e-05	0.0315	GTGGGGGCAGGGGCGACCC
Klf6	mm125	733	751	-	10.6788	3.17e-05	0.0315	GGTGGGGTGGGAGCGGGGG
Klf6	mm113	742	760	-	10.6788	3.17e-05	0.0315	CGGGGGGTGGGTGGGGGGT
Klf6	mm35	896	914	-	10.6788	3.17e-05	0.0315	GAGGGGGCGGGCTGGGCCG
Klf6	mm34	327	345	-	10.5939	3.39e-05	0.032	TGAGGGGTGTTGGAGGGAG
Klf6	mm21	660	678	-	10.5939	3.39e-05	0.032	AAGGGGGAGTGGGTGGGTA
Klf6	mm152	725	743	-	10.5939	3.39e-05	0.032	GTCAGGGAGGAGATTGGCC
Klf6	mm7	806	824	-	10.5939	3.39e-05	0.032	AGCAGGGAGGAGAAAGGGG
Klf6	mm205	970	988	-	10.5939	3.39e-05	0.032	ACCGGGGTGGGGATTCCTG
Klf6	mm89	316	334	+	10.5818	3.54e-05	0.032	AGTGGGGAGGAGAGGAGAG
Klf6	mm158	968	986	+	10.5818	3.54e-05	0.032	AGAAGGGGGGAGCCAAGCG
Klf6	mm93	483	501	-	10.5818	3.54e-05	0.032	AAAAGGGGGGGGGGAGGAC
Klf6	mm120	560	578	-	10.5818	3.54e-05	0.032	TCAGGGGTGCAGAGCAGGC
Klf6	mm151	665	683	-	10.5818	3.54e-05	0.032	GCTGGGGTGTAGACCAAGG
Klf6	mm55	443	461	+	10.5758	3.6e-05	0.032	GGAGGGGGGAGGGAGGGAG
Klf6	mm51	874	892	+	10.5758	3.6e-05	0.032	GCACGGGGGGAGGAGGCCG
Klf6	mm148	649	667	-	10.5758	3.6e-05	0.032	GGGGGGGGGAGGAAGAGGG
Klf6	mm150	657	675	-	10.5758	3.6e-05	0.032	GGGGGGGGGGGGGTTTGCA
Klf6	mm151	845	863	-	10.5758	3.6e-05	0.032	CCCAGGGTGATGCAGGCCC
Klf6	mm107	946	964	-	10.5758	3.6e-05	0.032	GGAGGGGGGGAGGTCCGGG
Klf6	mm90	100	118	+	10.5636	3.71e-05	0.032	GGAGGGGAGAGGAGGGGAG
Klf6	mm31	154	172	+	10.5636	3.71e-05	0.032	CACGGGGTGGAGGGGTTGC
Klf6	mm113	155	173	+	10.5636	3.71e-05	0.032	AGCGGGGCGTGGCGGCTCA
Klf6	mm41	455	473	+	10.5636	3.71e-05	0.032	CGAGGGGGGCAGCGGGGGA
Klf6	mm17	580	598	+	10.5636	3.71e-05	0.032	AGGAGGGGGGAGGCGGTGC
Klf6	mm158	599	617	+	10.5636	3.71e-05	0.032	AGCCGGGCGGCGGGGACAG
Klf6	mm148	612	630	+	10.5636	3.71e-05	0.032	GGGTGGGGGGAGGCTGGGA
Klf6	mm205	690	708	+	10.5636	3.71e-05	0.032	GAGGGGGCGGTGGCTGAAG
Klf6	mm31	803	821	+	10.5636	3.71e-05	0.032	GGAAGGGGGCGGGCTGGCG
Klf6	mm37	277	295	-	10.5636	3.71e-05	0.032	CGGAGGGGGCGGAGTGGGG
Klf6	mm143	580	598	-	10.5636	3.71e-05	0.032	GGAGGGGGGGAGGGTGAGG
Klf6	mm143	587	605	-	10.5636	3.71e-05	0.032	GCAAGGGGGAGGGGGGGAG
Klf6	mm37	270	288	-	10.4242	3.73e-05	0.032	GGCGGAGTGGGGGAGGCCT
Klf6	mm80	796	814	-	10.4242	3.73e-05	0.032	CCCGAGGCGGAGGACGCCT
Klf6	mm205	196	214	+	10.4121	3.81e-05	0.032	CCCGGGGCTGAGCGGAGTG
Klf6	mm109	265	283	+	10.4121	3.81e-05	0.032	GCAGAGGCGGGGCCAGGGA
Klf6	mm80	400	418	+	10.4121	3.81e-05	0.032	GTCAGGCCGTGGGGCGCCC
Klf6	mm35	634	652	+	10.4121	3.81e-05	0.032	GACAGGGCCGGGCGCGCTC
Klf6	mm51	645	663	+	10.4121	3.81e-05	0.032	GTGAGAGCGGGGCCCACGC
Klf6	mm129	691	709	+	10.4121	3.81e-05	0.032	GGTGGGGTGTGTGGGGGGG
Klf6	mm118	756	774	+	10.4121	3.81e-05	0.032	TGCGGGGCAGGGGCTGGAG
Klf6	mm208	870	888	+	10.4121	3.81e-05	0.032	CAGGGGGCGGGCCCTGCCT
Klf6	mm45	880	898	+	10.4121	3.81e-05	0.032	GGGAGTGTGGGGCGGGGGT
Klf6	mm57	893	911	+	10.4121	3.81e-05	0.032	GGTGGAGCGGAGCCCAGCC
Klf6	mm37	505	523	-	10.4121	3.81e-05	0.032	CTGGGGGCTGGGGGTAGGG
Klf6	mm163	647	665	-	10.4121	3.81e-05	0.032	GACGGGACGGGGGGCACGT
Klf6	mm209	653	671	-	10.4121	3.81e-05	0.032	GCGGGGATGGGGAGAGGCC
Klf6	mm125	721	739	-	10.4121	3.81e-05	0.032	GCGGGGGCTGAGGCAGGAG
Klf6	mm167	831	849	-	10.4121	3.81e-05	0.032	GGGGGGCCGGAGGGAGGGA
Klf6	mm153	834	852	-	10.4121	3.81e-05	0.032	CTGGGGGCGGACCGGAGGG
Klf6	mm132	933	951	-	10.4121	3.81e-05	0.032	GGGGGGGCAGGGTCCAGGA
Klf6	mm24	350	368	+	10.3939	3.82e-05	0.032	CGGGGAGCGGCGGGCGGCG
Klf6	mm24	360	378	+	10.3939	3.82e-05	0.032	CGGGCGGCGGCGGCCGCGG
Klf6	mm25	846	864	+	10.3939	3.82e-05	0.032	GGGGCGGCGGCGCCGGGCG
Klf6	mm202	867	885	+	10.3939	3.82e-05	0.032	GGCGCGGCGGGGGCGGAGC
Klf6	mm159	885	903	+	10.3939	3.82e-05	0.032	GGGCGGGCGGGCGGGGCGG
Klf6	mm159	894	912	+	10.3939	3.82e-05	0.032	GGCGGGGCGGCAGGGGGCC
Klf6	mm167	927	945	+	10.3939	3.82e-05	0.032	GGGCGCGCGGGGCGGGCGC
Klf6	mm31	961	979	+	10.3939	3.82e-05	0.032	CGGGTGGCGGGGCGGCGGG
Klf6	mm90	15	33	-	10.3939	3.82e-05	0.032	GCGGCGGCGGCGGGCGGCG
Klf6	mm24	134	152	-	10.3939	3.82e-05	0.032	GGCCGGGCTGGGGCCGCGG
Klf6	mm24	191	209	-	10.3939	3.82e-05	0.032	CGGGGCGCGAGGCCGGCCG
Klf6	mm159	725	743	-	10.3939	3.82e-05	0.032	CGGGAGGAGGGGCGGGGCC
Klf6	mm209	850	868	-	10.3939	3.82e-05	0.032	GGCGGGCCGGGGCCGCGGG
Klf6	mm209	851	869	-	10.3939	3.82e-05	0.032	GGGCGGGCCGGGGCCGCGG
Klf6	mm35	872	890	-	10.3939	3.82e-05	0.032	GGCTGGGCCGGGGGCGCCC
Klf6	mm35	877	895	-	10.3939	3.82e-05	0.032	GGCTGGGCTGGGCCGGGGG
Klf6	mm35	903	921	-	10.3939	3.82e-05	0.032	GCCGGGGGAGGGGGCGGGC
Klf6	mm171	934	952	-	10.3939	3.82e-05	0.032	GGCGGGGCGAGCCCCGGGG
Klf6	mm134	963	981	-	10.3939	3.82e-05	0.032	GCGGAGGGGGGGGGGGCGG
Klf6	mm134	964	982	-	10.3939	3.82e-05	0.032	GGCGGAGGGGGGGGGGGCG
Klf6	mm134	966	984	-	10.3939	3.82e-05	0.032	GCGGCGGAGGGGGGGGGGG
Klf6	mm151	233	251	+	10.3273	4.02e-05	0.0326	AAAGGGGGGGGGCACACTA
Klf6	mm176	315	333	-	10.3273	4.02e-05	0.0326	AATAGGGCGGGGAAGAAGG
Klf6	mm28	821	839	-	10.3273	4.02e-05	0.0326	AGAGGGGAGTGGTTTACCG
Klf6	mm54	890	908	-	10.3273	4.02e-05	0.0326	AGTTGGGTGTGGGAGAGGA
Klf6	mm189	294	312	+	10.3152	4.12e-05	0.0326	GGAAGGGAGGAGAGAAGGA
Klf6	mm139	355	373	+	10.3152	4.12e-05	0.0326	CCAAGGGTGTTGGGGAGTA
Klf6	mm169	404	422	+	10.3091	4.25e-05	0.0326	GGGAGGGTGGCGCACAAGG
Klf6	mm134	418	436	+	10.3091	4.25e-05	0.0326	GCAAGGGTGGTGGTGGTGG
Klf6	mm75	836	854	+	10.3091	4.25e-05	0.0326	GAGAGGGAGAGGGAGAGGG
Klf6	mm75	842	860	+	10.3091	4.25e-05	0.0326	GAGAGGGAGAGGGAGAGCG
Klf6	mm103	848	866	+	10.3091	4.25e-05	0.0326	GAGAGGGTGATGCACGGCG
Klf6	mm45	889	907	+	10.3091	4.25e-05	0.0326	GGGCGGGGGTGGGAGACGA
Klf6	mm158	958	976	+	10.3091	4.25e-05	0.0326	ACGTGGGGGGAGAAGGGGG
Klf6	mm114	486	504	-	10.3091	4.25e-05	0.0326	GGAGGGGAGGAGGTGGAGA
Klf6	mm143	579	597	-	10.3091	4.25e-05	0.0326	GAGGGGGGGAGGGTGAGGA
Klf6	mm134	954	972	-	10.3091	4.25e-05	0.0326	GGGGGGGCGGCGCTTAAAG
Klf6	mm105	31	49	+	10.297	4.4e-05	0.0326	GAGGGGGTGCTGGCTGGGA
Klf6	mm34	259	277	+	10.297	4.4e-05	0.0326	AACCGGGAGGAGGGGGGAG
Klf6	mm172	740	758	+	10.297	4.4e-05	0.0326	GGGAGGGGGGAGAGGGACA
Klf6	mm205	802	820	+	10.297	4.4e-05	0.0326	ACGAGGGCGCTGAGGACCG
Klf6	mm124	873	891	+	10.297	4.4e-05	0.0326	GCGCGGGAGTAGAGCGCAG
Klf6	mm178	484	502	-	10.297	4.4e-05	0.0326	GGCAGGGTGGCGACTTGGG
Klf6	mm132	592	610	-	10.297	4.4e-05	0.0326	AAGAGGGCGGAGCGCCAGC
Klf6	mm192	865	883	-	10.297	4.4e-05	0.0326	CACTGGGGGGAGGGGAGCA
Klf6	mm134	924	942	-	10.297	4.4e-05	0.0326	ACCCGGGTGAGGACGAGCG
Klf6	mm54	955	973	-	10.297	4.4e-05	0.0326	GGCAGGGAGGCGAGGACAC
Klf6	mm157	476	494	+	10.1576	4.5e-05	0.0326	AGGGGGTCGGGGCTGAGTG
Klf6	mm208	842	860	+	10.1576	4.5e-05	0.0326	GGAGAGGCGGGGAAGGGTG
Klf6	mm15	367	385	-	10.1576	4.5e-05	0.0326	CCTGGGGTTGAGGAGGGGC
Klf6	mm201	654	672	-	10.1576	4.5e-05	0.0326	GGCGGTGTGGGGAAAGGCC
Klf6	mm204	688	706	-	10.1576	4.5e-05	0.0326	AGCGGGGTTGGGGTGGGGT
Klf6	mm51	692	710	-	10.1576	4.5e-05	0.0326	AGTGGCGCGGGGGTGGCAC
Klf6	mm127	919	937	-	10.1576	4.5e-05	0.0326	CTGGGGGCGGGCAAGAGGG
Klf6	mm109	296	314	+	10.1455	4.71e-05	0.0326	ACGGAGGCGTGGCGAAGGC
Klf6	mm109	349	367	+	10.1455	4.71e-05	0.0326	GGAAGGGCGGGTTGTGGGC
Klf6	mm106	451	469	+	10.1455	4.71e-05	0.0326	TCAAGAGCGGGGGGGGGCA
Klf6	mm129	505	523	+	10.1455	4.71e-05	0.0326	GGTGGGGTGTGTGGTGGGG
Klf6	mm129	543	561	+	10.1455	4.71e-05	0.0326	GGTGGGGTGTGTGGTGGGG
Klf6	mm129	581	599	+	10.1455	4.71e-05	0.0326	GGTGGGGTGTGTGGTGGGG
Klf6	mm129	607	625	+	10.1455	4.71e-05	0.0326	GGTGGGGTGTGTGGTGGGG
Klf6	mm129	643	661	+	10.1455	4.71e-05	0.0326	GGTGGGGTGTGTGGTGGGG
Klf6	mm90	651	669	+	10.1455	4.71e-05	0.0326	CCCGGCGCGGAGGGGAGAT
Klf6	mm129	655	673	+	10.1455	4.71e-05	0.0326	GGTGGGGTGTGTGGTGGGG
Klf6	mm129	725	743	+	10.1455	4.71e-05	0.0326	GGTGGGGTGTGTGGTGGGG
Klf6	mm129	739	757	+	10.1455	4.71e-05	0.0326	TGGGGGGTGTGTGGTGGGG
Klf6	mm151	739	757	+	10.1455	4.71e-05	0.0326	GGGAGGGCAGAGGGAGGAG
Klf6	mm129	751	769	+	10.1455	4.71e-05	0.0326	GGTGGGGTGTGTGGTGGGG
Klf6	mm118	763	781	+	10.1455	4.71e-05	0.0326	CAGGGGCTGGAGGCAGGGG
Klf6	mm129	765	783	+	10.1455	4.71e-05	0.0326	TGGGGGGTGTGTGGTGGGG
Klf6	mm129	791	809	+	10.1455	4.71e-05	0.0326	GGTGGGGTGTGTGGTGGGG
Klf6	mm24	15	33	-	10.1455	4.71e-05	0.0326	GATGGGCTGGGGGCTGCGC
Klf6	mm127	69	87	-	10.1455	4.71e-05	0.0326	GCTGGTGTGGGGCGTGGAC
Klf6	mm56	224	242	-	10.1455	4.71e-05	0.0326	GGCAGCGCGGAGGCCGCAT
Klf6	mm203	573	591	-	10.1455	4.71e-05	0.0326	CAGAGGGTGGGAGGAGGGG
Klf6	mm24	787	805	-	10.1455	4.71e-05	0.0326	CTGAGAGCGGAGCCCGCAC
Klf6	mm89	814	832	-	10.1455	4.71e-05	0.0326	GCCGGGGCGGATGGAACGA
Klf6	mm147	905	923	-	10.1455	4.71e-05	0.0326	GGGAAGGCGGGGAGCACTG
Klf6	mm143	907	925	-	10.1455	4.71e-05	0.0326	ATGGTGGTGGGGAGGGGGG
Klf6	mm195	939	957	-	10.1455	4.71e-05	0.0326	GTGAGGGCCGGGCCCAGGA
Klf6	mm24	676	694	+	10.1394	4.72e-05	0.0326	CCCGGGTGGGGGGAGGGCG
Klf6	mm84	797	815	+	10.1394	4.72e-05	0.0326	CCGGGGGGTGGGGTGGGGG
Klf6	mm25	881	899	+	10.1394	4.72e-05	0.0326	GGCGGGGCGGCCGAGGGGC
Klf6	mm159	787	805	-	10.1394	4.72e-05	0.0326	GCGGAGGCGGGGCTCCGCG
Klf6	mm209	844	862	-	10.1394	4.72e-05	0.0326	CCGGGGCCGCGGGAGGCGC
Klf6	mm35	882	900	-	10.1394	4.72e-05	0.0326	GGCCGGGCTGGGCTGGGCC
Klf6	mm35	908	926	-	10.1394	4.72e-05	0.0326	GGCCGGCCGGGGGAGGGGG
Klf6	mm90	86	104	+	10.1273	4.77e-05	0.0326	CGCAGGGCCGGGGGGGAGG
Klf6	mm90	172	190	+	10.1273	4.77e-05	0.0326	GGCGGGCAGGAGCCGGGGG
Klf6	mm138	260	278	+	10.1273	4.77e-05	0.0326	CCCATGGGGGGGGGGGGGG
Klf6	mm24	302	320	+	10.1273	4.77e-05	0.0326	CAGGGAGCGGCGGCGGCGG
Klf6	mm24	305	323	+	10.1273	4.77e-05	0.0326	GGAGCGGCGGCGGCGGCGG
Klf6	mm24	372	390	+	10.1273	4.77e-05	0.0326	GCCGCGGCGGGGAGGCGCG
Klf6	mm169	400	418	+	10.1273	4.77e-05	0.0326	CCGGGGGAGGGTGGCGCAC
Klf6	mm41	448	466	+	10.1273	4.77e-05	0.0326	GCCGCGGCGAGGGGGGCAG
Klf6	mm41	450	468	+	10.1273	4.77e-05	0.0326	CGCGGCGAGGGGGGCAGCG
Klf6	mm205	488	506	+	10.1273	4.77e-05	0.0326	CGCGGGAGGGGGCGCGGCA
Klf6	mm24	654	672	+	10.1273	4.77e-05	0.0326	CCGCGGGCGGGCGGGGGAG
Klf6	mm24	677	695	+	10.1273	4.77e-05	0.0326	CCGGGTGGGGGGAGGGCGG
Klf6	mm77	765	783	+	10.1273	4.77e-05	0.0326	GCCGGGGGAGGGCGGGCAG
Klf6	mm25	816	834	+	10.1273	4.77e-05	0.0326	GGCGGGGCCGGGCGTGTGC
Klf6	mm60	832	850	+	10.1273	4.77e-05	0.0326	GGGGAGGTGGCGGCGGGGG
Klf6	mm60	843	861	+	10.1273	4.77e-05	0.0326	GGCGGGGGAGGGGCGGCAG
Klf6	mm51	864	882	+	10.1273	4.77e-05	0.0326	CGGCGGGCGGGCACGGGGG
Klf6	mm51	889	907	+	10.1273	4.77e-05	0.0326	GCCGGGGCCGGGAGGCGGG
Klf6	mm187	911	929	+	10.1273	4.77e-05	0.0326	CACGGGGACGGGCGGGGCC
Klf6	mm3	930	948	+	10.1273	4.77e-05	0.0326	GCCGAGGGGGGGGGGACGG
Klf6	mm167	932	950	+	10.1273	4.77e-05	0.0326	CGCGGGGCGGGCGCGTGCA
Klf6	mm167	948	966	+	10.1273	4.77e-05	0.0326	GCAGGAGCGGCGGCCGCGG
Klf6	mm28	959	977	+	10.1273	4.77e-05	0.0326	GCCAGGGCCGGGCGGCGCC
Klf6	mm24	133	151	-	10.1273	4.77e-05	0.0326	GCCGGGCTGGGGCCGCGGC
Klf6	mm24	203	221	-	10.1273	4.77e-05	0.0326	GGGAGGCGGGGGCGGGGCG
Klf6	mm24	335	353	-	10.1273	4.77e-05	0.0326	CCCGGGGCCTGGCCGCGGG
Klf6	mm24	515	533	-	10.1273	4.77e-05	0.0326	GCAGGGCCGGCGCCGGGCC
Klf6	mm163	653	671	-	10.1273	4.77e-05	0.0326	GGGGGGGACGGGACGGGGG
Klf6	mm132	710	728	-	10.1273	4.77e-05	0.0326	GGAGGGGATGGGGGGGCGG
Klf6	mm35	788	806	-	10.1273	4.77e-05	0.0326	GGCGGGGCACGGGCTGGGG
Klf6	mm167	804	822	-	10.1273	4.77e-05	0.0326	GGGAGGGCGAGCCCGGGGC
Klf6	mm77	922	940	-	10.1273	4.77e-05	0.0326	CGGGGCGGGGGGGGGGGAG
Klf6	mm77	923	941	-	10.1273	4.77e-05	0.0326	GCGGGGCGGGGGGGGGGGA
Klf6	mm159	939	957	-	10.1273	4.77e-05	0.0326	GCGGGGGCTGCGGCGGGAG
Klf6	mm195	945	963	-	10.1273	4.77e-05	0.0326	GGGGTGGTGAGGGCCGGGC
Klf6	mm145	704	722	-	10.0606	4.9e-05	0.0333	TAAGGGGTGGAGAACTGAC
Klf6	mm41	714	732	-	10.0606	4.9e-05	0.0333	ATAGGGGTGGAGAAGTCCA
Klf6	mm9	169	187	+	10.0424	5.14e-05	0.0344	GGAGGGGGGTTGCAGACAG
Klf6	mm34	266	284	+	10.0424	5.14e-05	0.0344	AGGAGGGGGGAGGATTCCC
Klf6	mm2	454	472	+	10.0424	5.14e-05	0.0344	GAGAGGGAGGTGCAGAGGA
Klf6	mm172	743	761	+	10.0424	5.14e-05	0.0344	AGGGGGGAGAGGGACAGAA
Klf6	mm75	766	784	+	10.0424	5.14e-05	0.0344	AAGAGGGGGAGGGAGGGAG
Klf6	mm93	482	500	-	10.0424	5.14e-05	0.0344	AAAGGGGGGGGGGAGGACA
Klf6	mm24	629	647	-	10.0424	5.14e-05	0.0344	CGCGGGGCGCTGATTACCA
Klf6	mm77	950	968	-	10.0424	5.14e-05	0.0344	AAGGGGGGGTTGCTCAGGG
Klf6	mm184	961	979	-	10.0424	5.14e-05	0.0344	GCAGGGGTGACGGAGAGAG
Klf6	mm33	29	47	+	10.0303	5.28e-05	0.0351	CGCAGGGAGAAGAGGAGGA
Klf6	mm93	376	394	+	10.0303	5.28e-05	0.0351	AGAGGGGAGGAGCGGGTAA
Klf6	mm16	165	183	-	10.0303	5.28e-05	0.0351	GGCAGGGTGAAGGCTGTGA
Klf6	mm31	3	21	+	9.89091	5.54e-05	0.036	AATGGGTCGGGGGTCAGCC
Klf6	mm50	632	650	+	9.89091	5.54e-05	0.036	AGCGGGGCATGGGTTGGCT
Klf6	mm193	36	54	+	9.87879	5.9e-05	0.036	GGCGGTGTGTGGTGGGGAA
Klf6	mm93	119	137	+	9.87879	5.9e-05	0.036	AGCGGGGCGGGTTCTGGAA
Klf6	mm129	517	535	+	9.87879	5.9e-05	0.036	GGTGGGGTGTGTGGTAGGG
Klf6	mm129	555	573	+	9.87879	5.9e-05	0.036	GGTGGGGTGTGTGGTAGGG
Klf6	mm31	566	584	+	9.87879	5.9e-05	0.036	CCAGAGGTGTGGGCAGCAC
Klf6	mm90	833	851	+	9.87879	5.9e-05	0.036	CGCAGGGTCTGGAGCGCCT
Klf6	mm141	943	961	+	9.87879	5.9e-05	0.036	GGAGGGGTCTGGGGAGGAG
Klf6	mm125	651	669	-	9.87879	5.9e-05	0.036	GGAAGGGTGGGAGGGGCAT
Klf6	mm89	706	724	-	9.87879	5.9e-05	0.036	GCCAGGGTGGATGGAAGCG
Klf6	mm124	785	803	-	9.87879	5.9e-05	0.036	GGAGGGGTGGGCCCAAGAG
Klf6	mm120	958	976	-	9.87879	5.9e-05	0.036	TGGGGAGTGTGGGGTACCC
Klf6	mm90	59	77	+	9.87273	5.96e-05	0.036	GGGAGGCGGGGGGAGGGGC
Klf6	mm109	529	547	+	9.87273	5.96e-05	0.036	GCGGGGCAGGGGCAGGGAC
Klf6	mm63	683	701	+	9.87273	5.96e-05	0.036	GCGGCGGCGGAGGTGCGCG
Klf6	mm51	752	770	+	9.87273	5.96e-05	0.036	CGGGCGGTGGTGGTGGGGG
Klf6	mm60	826	844	+	9.87273	5.96e-05	0.036	GGGGGAGGGGAGGTGGCGG
Klf6	mm127	154	172	-	9.87273	5.96e-05	0.036	CGCGGGGAAGGGGTTGGCG
Klf6	mm35	607	625	-	9.87273	5.96e-05	0.036	GGGGAGGGGTGGGTGGCCG
Klf6	mm148	647	665	-	9.87273	5.96e-05	0.036	GGGGGGGAGGAAGAGGGGG
Klf6	mm209	654	672	-	9.87273	5.96e-05	0.036	GGCGGGGATGGGGAGAGGC
Klf6	mm80	836	854	-	9.87273	5.96e-05	0.036	AGGCGTGCGGGGGAGGGGC
Klf6	mm15	874	892	-	9.87273	5.96e-05	0.036	GCGGCGGCGGAGGAGGTGG
Klf6	mm35	897	915	-	9.87273	5.96e-05	0.036	GGAGGGGGCGGGCTGGGCC
Klf6	mm71	936	954	-	9.87273	5.96e-05	0.036	GGCGGGGCGGGCCAGGTCA
Klf6	mm90	50	68	+	9.86061	6.18e-05	0.036	GAGGGGCCGGGGAGGCGGG
Klf6	mm171	74	92	+	9.86061	6.18e-05	0.036	CGAGGGGGTGGGGGGGGGA
Klf6	mm171	77	95	+	9.86061	6.18e-05	0.036	GGGGGTGGGGGGGGGAGAG
Klf6	mm93	80	98	+	9.86061	6.18e-05	0.036	ACGGGCGTGGGGGGCTGGG
Klf6	mm61	96	114	+	9.86061	6.18e-05	0.036	GCCGGCGGGTGGGGGGCAC
Klf6	mm90	118	136	+	9.86061	6.18e-05	0.036	GGAGGGGCAAAGCGGGGCG
Klf6	mm24	114	132	-	9.86061	6.18e-05	0.036	GGCGGGGCGGACCCTGACG
Klf6	mm90	183	201	+	9.86061	6.18e-05	0.036	GCCGGGGGCTGGGCTGGCC
Klf6	mm105	187	205	+	9.86061	6.18e-05	0.036	GCGGGGGTTTGGGGGGAGG
Klf6	mm189	217	235	+	9.86061	6.18e-05	0.036	GGGAGGGAGGGAGGGAGGG
Klf6	mm37	272	290	-	9.86061	6.18e-05	0.036	GGGGCGGAGTGGGGGAGGC
Klf6	mm63	337	355	+	9.86061	6.18e-05	0.036	GGGGTGGGGTGGGGTGGGG
Klf6	mm109	354	372	+	9.86061	6.18e-05	0.036	GGCGGGTTGTGGGCGTGGC
Klf6	mm205	395	413	-	9.86061	6.18e-05	0.036	GCCAGAGTGAGGGCGGCGG
Klf6	mm196	409	427	-	9.86061	6.18e-05	0.036	GCGGGAGTGGGGGGTGTGG
Klf6	mm24	571	589	-	9.86061	6.18e-05	0.036	GCGACGGTGGTGGCCGGGG
Klf6	mm163	656	674	-	9.86061	6.18e-05	0.036	GGGGGGGGGGACGGGACGG
Klf6	mm24	686	704	+	9.86061	6.18e-05	0.036	GGGAGGGCGGGCACCTCGC
Klf6	mm129	713	731	+	9.86061	6.18e-05	0.036	GGGGGGGGGTGTGGTGGGG
Klf6	mm132	709	727	-	9.86061	6.18e-05	0.036	GAGGGGATGGGGGGGCGGG
Klf6	mm132	711	729	-	9.86061	6.18e-05	0.036	GGGAGGGGATGGGGGGGCG
Klf6	mm17	732	750	+	9.86061	6.18e-05	0.036	GCAACGGCGGGGCGGCGGC
Klf6	mm159	721	739	-	9.86061	6.18e-05	0.036	AGGAGGGGCGGGGCCGGGC
Klf6	mm132	733	751	-	9.86061	6.18e-05	0.036	CGCGCGGAGGAGAGCGCGG
Klf6	mm77	770	788	+	9.86061	6.18e-05	0.036	GGGAGGGCGGGCAGGTCGC
Klf6	mm209	780	798	+	9.86061	6.18e-05	0.036	CCAGGAGCGAGGCCCGCAC
Klf6	mm127	770	788	-	9.86061	6.18e-05	0.036	GGGAGTGCGGTGCGCACCC
Klf6	mm84	790	808	+	9.86061	6.18e-05	0.036	ACCAGGGCCGGGGGGTGGG
Klf6	mm135	794	812	+	9.86061	6.18e-05	0.036	GGGGGGCGGGAGCGGGCAC
Klf6	mm77	786	804	-	9.86061	6.18e-05	0.036	GCCGGGGAGGGAAGGAGCG
Klf6	mm198	829	847	+	9.86061	6.18e-05	0.036	GCCTGAGCGGAGGCCAGGG
Klf6	mm167	816	834	-	9.86061	6.18e-05	0.036	GGGAGGGAGGGAGGGAGGG
Klf6	mm167	820	838	-	9.86061	6.18e-05	0.036	GGGAGGGAGGGAGGGAGGG
Klf6	mm167	824	842	-	9.86061	6.18e-05	0.036	CGGAGGGAGGGAGGGAGGG
Klf6	mm209	833	851	-	9.86061	6.18e-05	0.036	GGAGGCGCGCGGGGTGCGG
Klf6	mm127	842	860	-	9.86061	6.18e-05	0.036	GGCGGGGTTCAGGGGGCGC
Klf6	mm202	864	882	+	9.86061	6.18e-05	0.036	AAGGGCGCGGCGGGGGCGG
Klf6	mm144	886	904	+	9.86061	6.18e-05	0.036	ACCGAGGGGGAGGGCGGGC
Klf6	mm134	871	889	-	9.86061	6.18e-05	0.036	GAGGGGACGGCGGGTGGCG
Klf6	mm25	892	910	+	9.86061	6.18e-05	0.036	CGAGGGGCGCGCGCTGGGG
Klf6	mm3	892	910	+	9.86061	6.18e-05	0.036	CGCCGGGTAGGGAGCGCGC
Klf6	mm15	886	904	-	9.86061	6.18e-05	0.036	GAGGAGGAGGAGGCGGCGG
Klf6	mm93	898	916	-	9.86061	6.18e-05	0.036	GAGGGGGAGGGAGGGGGAG
Klf6	mm171	916	934	+	9.86061	6.18e-05	0.036	GCAGGGGCAGAGCCCCGCC
Klf6	mm140	921	939	+	9.86061	6.18e-05	0.036	GAAGGGGGCGGGGCCGGGC
Klf6	mm107	910	928	-	9.86061	6.18e-05	0.036	CGGCCGGCGGAGGGCGGAC
Klf6	mm3	935	953	+	9.86061	6.18e-05	0.036	GGGGGGGGGGACGGTGCGC
Klf6	mm35	918	936	-	9.86061	6.18e-05	0.036	AGAGGGTGGGGGCCGGCCG
Klf6	mm171	940	958	-	9.86061	6.18e-05	0.036	GGAGGGGGCGGGGCGAGCC
Klf6	mm39	952	970	-	9.86061	6.18e-05	0.036	CCAGGGTGGGAGGGGGCGG
Klf6	mm133	976	994	+	9.86061	6.18e-05	0.036	GCCAGGGAGGGACCTGGGC
Klf6	mm201	966	984	-	9.86061	6.18e-05	0.036	GGGAGGGGCGGGGCGGGAG
Klf6	mm77	634	652	-	9.77576	6.43e-05	0.0373	AAGAGGGGGTGGCAGCGCA
Klf6	mm208	852	870	+	9.77576	6.43e-05	0.0373	GGAAGGGTGCTGGATAGGC
Klf6	mm108	893	911	-	9.77576	6.43e-05	0.0373	ACAAGGGAGTTGGAGGCAG
Klf6	mm89	353	371	+	9.76364	6.53e-05	0.0377	AGGAGGGGGAAGAGGAGGA
Klf6	mm123	886	904	+	9.76364	6.53e-05	0.0377	AAAAGGGGGCGGGGCAGAG
Klf6	mm136	969	987	+	9.76364	6.53e-05	0.0377	GGGAGGGTGAAGACCAAGA
Klf6	mm153	26	44	-	9.62424	6.97e-05	0.0399	GAGGGGGTGGGCATAAGGG
Klf6	mm97	155	173	-	9.62424	6.97e-05	0.0399	CCAAGGGTGGGCATGGCTC
Klf6	mm51	502	520	+	9.62424	6.97e-05	0.0399	AAGAGTGCGGGGCTGAGTC
Klf6	mm29	516	534	+	9.62424	6.97e-05	0.0399	GCTGGGCTGTGGGTCAGAC
Klf6	mm15	519	537	-	9.62424	6.97e-05	0.0399	GAGAGCGCGGGGTTTGGAG
Klf6	mm125	666	684	-	9.62424	6.97e-05	0.0399	GTAGGAGTGGGGGTGGGAA
Klf6	mm54	761	779	-	9.62424	6.97e-05	0.0399	GGTGCGGTGTAGGAGAGCC
Klf6	mm93	246	264	-	9.61212	7.4e-05	0.0417	AATAGGGCGGGAGGGACAC
Klf6	mm16	252	270	-	9.61212	7.4e-05	0.0417	GACAGGGCAGAGGCAACAC
Klf6	mm189	282	300	+	9.61212	7.4e-05	0.0417	AGAGGGGTGGAAGGAAGGG
Klf6	mm126	287	305	-	9.61212	7.4e-05	0.0417	CCAAGGGTGTGCTGGGCCA
Klf6	mm98	326	344	+	9.61212	7.4e-05	0.0417	CTGAAGGTGGAGAGGAGCC
Klf6	mm15	592	610	-	9.61212	7.4e-05	0.0417	AGAGGAGCGGAGAGAGGAG
Klf6	mm135	649	667	-	9.61212	7.4e-05	0.0417	GAAAGGGTGGGACCTGCGT
Klf6	mm151	670	688	-	9.61212	7.4e-05	0.0417	GGAGGGCTGGGGTGTAGAC
Klf6	mm90	743	761	-	9.61212	7.4e-05	0.0417	CTAGGGCTGGAGAGGAGCG
Klf6	mm125	968	986	-	9.61212	7.4e-05	0.0417	CCAAGGGTGGACGCGAGGT
Klf6	mm90	94	112	+	9.60606	7.66e-05	0.042	CGGGGGGGAGGGGAGAGGA
Klf6	mm17	231	249	-	9.60606	7.66e-05	0.042	CCCGGGGGTGAGGTGGGGA
Klf6	mm136	253	271	-	9.60606	7.66e-05	0.042	GGGAGGAGGGGGCATGGCG
Klf6	mm117	280	298	+	9.60606	7.66e-05	0.042	GGCAGGGCTGGGGAGTGAG
Klf6	mm77	298	316	+	9.60606	7.66e-05	0.042	GGGGGGGCTGGGAAGCCAG
Klf6	mm2	436	454	+	9.60606	7.66e-05	0.042	GAGGGGGCAAGGCAGAGGG
Klf6	mm51	551	569	-	9.60606	7.66e-05	0.042	GGCGGGCGGGGGATTGCGG
Klf6	mm158	641	659	-	9.60606	7.66e-05	0.042	GAGCGGCCGGAGCTGGGGG
Klf6	mm51	686	704	-	9.60606	7.66e-05	0.042	GCGGGGGTGGCACTGGGAC
Klf6	mm132	721	739	-	9.60606	7.66e-05	0.042	AGCGCGGCGAGGGAGGGGA
Klf6	mm209	729	747	-	9.60606	7.66e-05	0.042	GGAGAGGAGGGGAAGGGGG
Klf6	mm132	736	754	-	9.60606	7.66e-05	0.042	GCGCGCGCGGAGGAGAGCG
Klf6	mm31	793	811	+	9.60606	7.66e-05	0.042	CCGAGGGGCGGGAAGGGGG
Klf6	mm24	864	882	+	9.60606	7.66e-05	0.042	GGGAGGGGAGGGGACAGCG
Klf6	mm63	921	939	+	9.60606	7.66e-05	0.042	AGGGAGGTGCGGCTCGCCC
Klf6	mm167	973	991	+	9.60606	7.66e-05	0.042	CGGACGGCGTGGGTGTGCG
Klf6	mm201	959	977	-	9.60606	7.66e-05	0.042	GCGGGGCGGGAGCACGCGA
Klf6	mm90	21	39	-	9.59394	8.19e-05	0.0423	AAGATGGCGGCGGCGGCGG
Klf6	mm146	30	48	-	9.59394	8.19e-05	0.0423	GGGAGGAAGGAGGCTGGCC
Klf6	mm90	60	78	+	9.59394	8.19e-05	0.0423	GGAGGCGGGGGGAGGGGCA
Klf6	mm24	81	99	+	9.59394	8.19e-05	0.0423	CCGAGGCCGTGGCCCCCAG
Klf6	mm90	97	115	+	9.59394	8.19e-05	0.0423	GGGGGAGGGGAGAGGAGGG
Klf6	mm90	105	123	+	9.59394	8.19e-05	0.0423	GGAGAGGAGGGGAGGAGGG
Klf6	mm18	129	147	-	9.59394	8.19e-05	0.0423	GGGGGGGAGGGTAGGAGAC
Klf6	mm189	221	239	+	9.59394	8.19e-05	0.0423	GGGAGGGAGGGAGGGAGGA
Klf6	mm177	209	227	-	9.59394	8.19e-05	0.0423	CGGGTGGTGTGGAGGCGGC
Klf6	mm63	342	360	+	9.59394	8.19e-05	0.0423	GGGGTGGGGTGGGGTGGAG
Klf6	mm2	425	443	+	9.59394	8.19e-05	0.0423	GAGAGAGGGGGGAGGGGGC
Klf6	mm51	483	501	+	9.59394	8.19e-05	0.0423	GCAGAGGCGCAGCGCAGGG
Klf6	mm114	495	513	-	9.59394	8.19e-05	0.0423	GCAAGGGTGGGAGGGGAGG
Klf6	mm133	538	556	-	9.59394	8.19e-05	0.0423	GGGAGGAAGTGGGGGAGGG
Klf6	mm144	558	576	-	9.59394	8.19e-05	0.0423	ACAGGGGTTGGGGGCTGGG
Klf6	mm176	574	592	-	9.59394	8.19e-05	0.0423	CACGTGGAGTGGCGGACCG
Klf6	mm184	587	605	-	9.59394	8.19e-05	0.0423	AAGTGGGCGGGTGGCGGAG
Klf6	mm143	588	606	-	9.59394	8.19e-05	0.0423	GGCAAGGGGGAGGGGGGGA
Klf6	mm159	616	634	+	9.59394	8.19e-05	0.0423	ACCAGGGCCAGGGCGAGGG
Klf6	mm24	608	626	-	9.59394	8.19e-05	0.0423	CGAGAGGGGGAGGCTGCGG
Klf6	mm159	628	646	+	9.59394	8.19e-05	0.0423	GCGAGGGGCGGGGCTGGGA
Klf6	mm6	658	676	+	9.59394	8.19e-05	0.0423	GACACGGTGGCGGGGGGGG
Klf6	mm33	708	726	-	9.59394	8.19e-05	0.0423	GCAGGGATGAGGGGCGCAC
Klf6	mm103	740	758	+	9.59394	8.19e-05	0.0423	CAGGGGGCGTGTCCTGAGG
Klf6	mm209	724	742	-	9.59394	8.19e-05	0.0423	GGAGGGGAAGGGGGTGGCA
Klf6	mm25	731	749	-	9.59394	8.19e-05	0.0423	GGGGGCGCGGAGCCGCCAA
Klf6	mm184	763	781	+	9.59394	8.19e-05	0.0423	ACGCGGGCGGATACGGCCC
Klf6	mm167	783	801	-	9.59394	8.19e-05	0.0423	GGGAGGAAGGAGGGTGGCG
Klf6	mm106	802	820	-	9.59394	8.19e-05	0.0423	CAAAGGGCAGCGGCGGCGG
Klf6	mm24	862	880	+	9.59394	8.19e-05	0.0423	CCGGGAGGGGAGGGGACAG
Klf6	mm205	872	890	-	9.59394	8.19e-05	0.0423	GGGGGGCTGGTGCGGGGAA
Klf6	mm52	884	902	-	9.59394	8.19e-05	0.0423	AGCGGGCTGTGGGCGGAGC
Klf6	mm84	910	928	+	9.59394	8.19e-05	0.0423	CAGCGGGCTGGGCGGGGAA
Klf6	mm93	899	917	-	9.59394	8.19e-05	0.0423	GGAGGGGGAGGGAGGGGGA
Klf6	mm122	903	921	-	9.59394	8.19e-05	0.0423	ACGAGGCTGCGGGCGGGGC
Klf6	mm107	903	921	-	9.59394	8.19e-05	0.0423	CGGAGGGCGGACAGGCGCG
Klf6	mm30	924	942	-	9.59394	8.19e-05	0.0423	CCAGGGCTGGGGGCGTGAC
Klf6	mm30	925	943	-	9.59394	8.19e-05	0.0423	ACCAGGGCTGGGGGCGTGA
Klf6	mm35	926	944	-	9.59394	8.19e-05	0.0423	GGAGGGGGAGAGGGTGGGG
Klf6	mm107	954	972	-	9.59394	8.19e-05	0.0423	GCACGCGCGGAGGGGGGGA
Klf6	mm51	980	998	+	9.59394	8.19e-05	0.0423	AAGCCGGCGGAGCGCGGCG
Klf6	mm66	980	998	-	9.59394	8.19e-05	0.0423	CCCCCGGTGGGGACGGCCA
Klf6	mm190	659	677	-	9.51515	8.21e-05	0.0423	CAAAGGGTGGAGAGAAAAA
Klf6	mm73	488	506	-	9.49697	8.38e-05	0.0427	ACATGGGGGGAGAGTACCA
Klf6	mm163	652	670	-	9.42424	8.38e-05	0.0427	GGGGGGACGGGACGGGGGG
Klf6	mm159	714	732	-	9.42424	8.38e-05	0.0427	GCGGGGCCGGGCGGGGCCG
Klf6	mm15	807	825	+	9.42424	8.38e-05	0.0427	CGCGCGGCTGGGCCCGCGG
Klf6	mm25	851	869	+	9.42424	8.38e-05	0.0427	GGCGGCGCCGGGCGCGGCG
Klf6	mm77	933	951	-	9.42424	8.38e-05	0.0427	GGCGGAGCGGGCGGGGCGG
Klf6	mm124	948	966	-	9.42424	8.38e-05	0.0427	GGCGCCGCGGGGCGCGCGG
Klf6	mm31	969	987	+	9.42424	8.38e-05	0.0427	GGGGCGGCGGGAGGGGCCC
Klf6	mm20	476	494	-	9.35758	8.9e-05	0.045	GGGAGGGCTGAGAAGACAT
Klf6	mm133	789	807	+	9.35758	8.9e-05	0.045	CGAGGAGTGGGGAATGGAT
Klf6	mm125	830	848	+	9.35758	8.9e-05	0.045	TCAGGGGTGGGCATCACCA
Klf6	mm137	856	874	-	9.35758	8.9e-05	0.045	CCAAGGGTGTGACTCAGTG
Klf6	mm27	876	894	-	9.35758	8.9e-05	0.045	GTGAGGGTATGGCAGACAG
Klf6	mm21	935	953	-	9.35758	8.9e-05	0.045	ACCGGGGCCTAGCAAACAC
Klf6	mm99	16	34	-	9.34545	9.26e-05	0.0466	CAGAAGGTGTGGCCCAGAT
Klf6	mm99	192	210	-	9.34545	9.26e-05	0.0466	CACAGGCTGTGGTCCAGCA
Klf6	mm164	330	348	+	9.34545	9.26e-05	0.0466	GATAGGGCATGGAGCAGAG
Klf6	mm30	901	919	+	9.34545	9.26e-05	0.0466	AAAGGGGCGTGACCAACAG
Klf6	mm88	36	54	-	9.33939	9.9e-05	0.0476	CCGAGGGTGGGCGTGTCCA
Klf6	mm194	89	107	+	9.33939	9.9e-05	0.0476	CAGGGTGAGTGGGTGGGCA
Klf6	mm90	99	117	+	9.33939	9.9e-05	0.0476	GGGAGGGGAGAGGAGGGGA
Klf6	mm90	107	125	+	9.33939	9.9e-05	0.0476	AGAGGAGGGGAGGAGGGGC
Klf6	mm180	279	297	+	9.33939	9.9e-05	0.0476	GGGAGGGAGGGAGACAGCA
Klf6	mm66	333	351	-	9.33939	9.9e-05	0.0476	AGGGGGTTGGAGCAGTGGC
Klf6	mm77	367	385	-	9.33939	9.9e-05	0.0476	ACCGGTGCGCAGCTGAGGG
Klf6	mm93	421	439	+	9.33939	9.9e-05	0.0476	CCACAGGTGTGGCTGGCCC
Klf6	mm55	439	457	+	9.33939	9.9e-05	0.0476	GAAGGGAGGGGGGAGGGAG
Klf6	mm55	449	467	+	9.33939	9.9e-05	0.0476	GGGAGGGAGGGAGTCAGGA
Klf6	mm48	471	489	-	9.33939	9.9e-05	0.0476	GGAGGTGGGGGGAAGGCAG
Klf6	mm151	498	516	+	9.33939	9.9e-05	0.0476	GGAGAGGAGTAGGTGGGGG
Klf6	mm184	520	538	+	9.33939	9.9e-05	0.0476	CCGAGGCAGTAGGAGGGGC
Klf6	mm142	525	543	+	9.33939	9.9e-05	0.0476	GGGGAGGTGCAGCAGGCAC
Klf6	mm101	562	580	+	9.33939	9.9e-05	0.0476	GCAGTGGTGGCGCTCACGC
Klf6	mm15	556	574	-	9.33939	9.9e-05	0.0476	GCGAGGCTGGAGGAGGAGG
Klf6	mm17	577	595	+	9.33939	9.9e-05	0.0476	GAAAGGAGGGGGGAGGCGG
Klf6	mm203	572	590	-	9.33939	9.9e-05	0.0476	AGAGGGTGGGAGGAGGGGC
Klf6	mm89	641	659	+	9.33939	9.9e-05	0.0476	GCAGGGAGGGAGCTTGGGG
Klf6	mm169	645	663	+	9.33939	9.9e-05	0.0476	GCGGCGGAGGAGCTGACAC
Klf6	mm199	686	704	+	9.33939	9.9e-05	0.0476	CAAGCGGCGGAGCAGCGGC
Klf6	mm21	672	690	-	9.33939	9.9e-05	0.0476	GCCAGGGCCAAGAAGGGGG
Klf6	mm89	694	712	-	9.33939	9.9e-05	0.0476	GGAAGCGGGTGGGTGGGGC
Klf6	mm169	736	754	+	9.33939	9.9e-05	0.0476	CGCAGGTCGCGGCAGAGAG
Klf6	mm209	723	741	-	9.33939	9.9e-05	0.0476	GAGGGGAAGGGGGTGGCAA
Klf6	mm130	780	798	-	9.33939	9.9e-05	0.0476	GGAGGTGTGGAGCTGTCGG
Klf6	mm15	865	883	-	9.33939	9.9e-05	0.0476	GAGGAGGTGGAGGAGGAGG
Klf6	mm15	889	907	-	9.33939	9.9e-05	0.0476	GAAGAGGAGGAGGAGGCGG
Klf6	mm74	930	948	+	9.33939	9.9e-05	0.0476	CCCAGGGCTTGGCAGGAAG
Klf6	mm184	947	965	-	9.33939	9.9e-05	0.0476	GAGAGCGCGGAGGAGGAGC
Klf6	mm146	970	988	+	9.33939	9.9e-05	0.0476	GAAGAGGAGGAGGAGGCCG
Klf6	mm195	954	972	-	9.33939	9.9e-05	0.0476	GCAGGCGTGGGGGTGGTGA
Klf6	mm158	981	999	+	9.33939	9.9e-05	0.0476	CAAGCGGGGGAGGAGGGGG
Klf6	mm184	977	995	-	9.33939	9.9e-05	0.0476	ACCGGGGGAGGGGACAGCA
