# Supplementary material for: The transcription factor reservoir and chromatin landscape in activated plasmacytoid dendritic cells
Source: BMC Genom Data. 2021 Sep 20;22:37. doi: 10.1186/s12863-021-00991-2 (PMC8454182; doi:10.1186/s12863-021-00991-2)
Supplement: Supplementary file 4 — Additional file 4: Supplemental Table S4. FIMO analysis of early-responding TF motif presence in promoters of down-regulated late-responding TF genes. [file 12863_2021_991_MOESM4_ESM.xlsx]

## Sheet: Sheet 1
SUPPLEMENTAL TABLE S4
FIMO analysis of early-responding TF motif presence in promoters of down-regulated late-responding TF genes
motif_id	motif_alt_id	sequence_name	start	stop	strand	score	p-value	q-value	matched_sequence
Pax5		mm107	906	924	-	18.0727	8.17e-12	3.3e-06	CGGGGCGGCGGGGCGGGGC
Klf6		mm74	346	364	-	20.4303	2.61e-10	4.93e-05	CCGGGGGCGGGGCCGGGGC
Klf6		mm8	370	388	-	20.4303	2.61e-10	4.93e-05	GGGGGGGCGGGGCGGGGGG
Pax5		mm8	944	962	+	17.5515	4.04e-10	8.16e-05	GGAAGCGGCGGGGCGGGGC
Klf6		mm98	707	725	-	20.1758	5.8e-10	7.29e-05	CGGGGGGCGGGGGAGGGGG
Pax5		mm24	872	890	+	17.5394	2.12e-09	0.000286	GTGCGCGGCGGGGCGGGGA
Klf6		mm185	938	956	+	20.1636	3.28e-09	0.000248	GCCGGGGCGGGGCGTGCGC
Klf6		mm8	950	968	+	20.1636	3.28e-09	0.000248	GGCGGGGCGGGGCGGGGCA
Klf6		mm114	552	570	-	19.897	1.93e-08	0.00104	GCCAGGGCGGGGGCCAGGG
Klf6		mm201	760	778	-	19.897	1.93e-08	0.00104	CCAAGGGCGGGGGCGGCGC
Klf6		mm71	689	707	+	19.6424	3.47e-08	0.00109	CGAGGGGCGGAGCACGGCG
Klf6		mm28	690	708	+	19.6424	3.47e-08	0.00109	GGGGGGGTGGGGGTTGGGG
Klf6		mm82	754	772	+	19.6424	3.47e-08	0.00109	GCCGGGGTGGGGCTGAGCG
Klf6		mm160	918	936	-	19.6424	3.47e-08	0.00109	GAGGGGGCGGGGGAGGCGA
Klf6		mm86	954	972	-	19.6424	3.47e-08	0.00109	CCAGGGGCGGAGGAGGGGG
Irf2		mm68	712	731	-	22.2727	4.34e-08	0.0179	AAGAGAGAAAGTGAAAGTAA
Stat3		mm143	326	337	-	15.7818	6.23e-08	0.0261	CGCTTCCCGGCA
Bcl6		mm66	708	720	+	16.2121	6.84e-08	0.0288	CCCTCTCCAGGGA
Klf6		mm135	618	636	+	19.6303	7.04e-08	0.00177	AGCGGGGTGGGGGGTGGGG
Klf6		mm183	783	801	-	19.6303	7.04e-08	0.00177	CGGGGGGTGGAGGGTGGGG
Klf6		mm171	917	935	-	19.6303	7.04e-08	0.00177	ACAGGGGTGGGGGCGGGGC
Irf5		mm126	422	441	+	18.0061	9.2e-08	0.0384	GAAAGGCCAGCAAATAGTGC
Tcf7		mm114	778	793	-	14.0173	1e-07	0.0399	GGGGAGGAAAGCCCCC
Tbx21		mm34	826	837	+	11.9273	1.02e-07	0.014	GGGGGTGGGTGG
Tbx21		mm213	267	278	-	11.9273	1.02e-07	0.014	GGGGGTGGGAGG
Tbx21		mm183	964	975	-	11.9273	1.02e-07	0.014	GGGGGTGGGAGG
Stat1(1)		mm40	458	478	+	19.4242	1.13e-07	0.0465	CCTCTGCCAGGAAGAAAAGCC
Klf6		mm119	50	68	-	19.3758	1.14e-07	0.00226	GAGGGGGTGGGGGAGGGAG
Klf6		mm136	184	202	-	19.3758	1.14e-07	0.00226	GGAGGGGTGGGGGTGGGGA
Klf6		mm105	885	903	-	19.3758	1.14e-07	0.00226	GGCGGGGTGGGGAAGGGGA
Klf6		mm107	900	918	-	19.3758	1.14e-07	0.00226	GGCGGGGCGGGGCTTAGCA
Bcl6		mm15	886	898	-	15.9576	1.52e-07	0.0319	CTCTCTCCAGGGT
Klf6		mm134	918	936	-	19.3636	1.81e-07	0.0031	AAGGGGGTGTGGGGGGGGG
Klf6		mm204	950	968	+	19.3636	1.81e-07	0.0031	AAGGGGGCGGAGGCGGGAG
Klf6		mm53	974	992	+	19.3636	1.81e-07	0.0031	CGAAGGGCGGGGAGCGCCA
Prdm1		mm57	486	499	+	18.503	2.15e-07	0.0417	GGGAGGGAAAGGAA
Prdm1		mm33	378	391	-	18.503	2.15e-07	0.0417	AGGAGGGAAAGGGA
Pax5		mm36	217	235	-	16.7394	2.56e-07	0.0258	CAGGGCACTGAGGCAGGGC
Klf6		mm66	411	429	-	19.1091	2.62e-07	0.00413	GAAGGGGCGGGGCTTAGCC
Klf6		mm148	887	905	-	19.1091	2.62e-07	0.00413	GAGAGGGCGTGGCTTGCCC
Elf1		mm127	57	70	-	17.8061	4.88e-07	0.0454	GAGGGCGGAAGCCG
Elf1		mm163	370	383	-	17.8061	4.88e-07	0.0454	GAGGGCGGAAGCGC
Elf1		mm190	707	720	-	17.8061	4.88e-07	0.0454	GGGGCCGGAAGTGG
Elf1		mm126	725	738	+	17.8061	4.88e-07	0.0454	CGGGGCGGAAGTGC
Prdm1		mm161	829	842	+	18.2364	6.12e-07	0.0417	AGAAGGGAAAGGAG
Prdm1		mm58	278	291	-	18.2364	6.12e-07	0.0417	GAGAGAGAAAGGAG
Prdm1		mm122	644	657	-	18.2364	6.12e-07	0.0417	AGGAGAGAAAGGAG
Prdm1		mm164	865	878	-	18.2364	6.12e-07	0.0417	GAGAGGGAAAGTTC
Arnt2		mm201	476	487	+	14.9818	6.72e-07	0.0239	GGCGTGGGGGGC
Arnt2		mm199	558	569	+	14.9818	6.72e-07	0.0239	GGGGTGGGGGGG
Arnt2		mm183	685	696	+	14.9818	6.72e-07	0.0239	GCCGTGGCGGGG
Arnt2		mm125	937	948	+	14.9818	6.72e-07	0.0239	GGGGTGGGGGGG
Arnt2		mm125	965	976	+	14.9818	6.72e-07	0.0239	GGGGTGGGGGGG
Arnt2		mm70	221	232	-	14.9818	6.72e-07	0.0239	GGGGTGGGGGGG
Arnt2		mm160	570	581	-	14.9818	6.72e-07	0.0239	GCGGTGGCGGGG
Arnt2		mm197	830	841	-	14.9818	6.72e-07	0.0239	GCCGTGGGGCGG
Arnt2		mm114	869	880	-	14.9818	6.72e-07	0.0239	GCGGTGGGGGGG
Arnt2		mm36	892	903	-	14.9818	6.72e-07	0.0239	GGGGTGGGGGGC
Arnt2		mm190	977	988	-	14.9818	6.72e-07	0.0239	GGGGTGGGGGGG
Stat1(2)		mm185	340	361	+	18.3636	6.82e-07	0.0277	AAGAAAAAGAAACAGCAAGATG
Klf6		mm8	365	383	-	16.4485	8.69e-07	0.00617	GGCGGGGCGGGGGGAGCGG
Klf6		mm98	782	800	+	16.4485	8.69e-07	0.00617	TCGGGGGCGGGGCCCGGCC
Klf6		mm92	84	102	-	16.1818	8.81e-07	0.00617	CTAGGGGCGGGGGCGGCGC
Klf6		mm183	576	594	-	16.1818	8.81e-07	0.00617	TGGGGGGCGGGGGGCAGGG
Klf6		mm8	871	889	+	16.1818	8.81e-07	0.00617	TAGGGGGCGGGGCCGGGCC
Klf6		mm125	957	975	+	16.1818	8.81e-07	0.00617	CCGGGGGTGGGGTGGGGGG
Klf6		mm207	960	978	+	16.1818	8.81e-07	0.00617	CGAGGGGCGGGGCCAGCGC
Klf6		mm149	295	313	+	15.9273	8.94e-07	0.00617	GGCAGGGCGGGGCTCGGCT
Klf6		mm204	914	932	+	15.9273	8.94e-07	0.00617	CTGGGGGCGGGGGAGGGAG
Klf6		mm70	217	235	-	15.9152	9.42e-07	0.00617	GGTGGGGTGGGGGGGGCAG
Klf6		mm133	282	300	-	15.9152	9.42e-07	0.00617	CGCAGGGTGGGGGGGGCTG
Klf6		mm71	457	475	-	15.9152	9.42e-07	0.00617	GGGAGGGTGGGGGGCGGTG
Klf6		mm198	884	902	-	15.9152	9.42e-07	0.00617	GGCGGGGTGGAGTGGGGGG
Klf6		mm105	890	908	-	15.9152	9.42e-07	0.00617	GGCGGGGCGGGGTGGGGAA
Klf6		mm190	980	998	-	15.9152	9.42e-07	0.00617	GTCGGGGTGGGGGGTGGGG
Klf6		mm115	140	158	+	15.9152	9.42e-07	0.00617	GAGGGGGCGGGGAGAGCGC
Klf6		mm2	343	361	+	15.9152	9.42e-07	0.00617	AGGGGGGTGGGGGGAGCGG
Klf6		mm201	454	472	+	15.9152	9.42e-07	0.00617	ATCGGGGCGTGGGCCGCGG
Klf6		mm201	618	636	+	15.9152	9.42e-07	0.00617	GTGGGGGTGGGGACGGCCG
Klf6		mm201	754	772	-	15.897	9.45e-07	0.00617	GCGGGGGCGGCGCGCGGCC
Klf6		mm29	938	956	-	15.897	9.45e-07	0.00617	CGGGGGGGGGGGGGGGGCC
Klf6		mm140	942	960	-	15.897	9.45e-07	0.00617	CCCTGGGCGGGGCGCGCGG
Klf6		mm12	549	567	+	15.897	9.45e-07	0.00617	GGGGGGGGGGGGGGCGGGC
Klf6		mm164	594	612	+	15.897	9.45e-07	0.00617	CGGGGGGCGGGGGGGGTCG
Klf6		mm198	726	744	+	15.897	9.45e-07	0.00617	CGGCGGGCGGGGGCCGCGG
Stat1(2)		mm61	951	972	-	17.8303	9.59e-07	0.0277	AGAAAAAAGAAAGAGAAAAAAG
Stat1(2)		mm152	55	76	+	17.8303	9.59e-07	0.0277	AAGGAAAGGAAAAAAAAAAAAG
Stat1(2)		mm68	671	692	+	17.8182	9.79e-07	0.0277	TAGAAAAAGAAAATAACCCATA
Klf6		mm201	126	144	-	15.6606	1e-06	0.00617	GAGGGGGTGGGGTAGGGGG
Klf6		mm183	776	794	-	15.6606	1e-06	0.00617	TGGAGGGTGGGGGTGGGGG
Stat1(2)		mm61	970	991	-	17.5636	1e-06	0.0277	AAAAAAAAGAAAGAAAGAAAGA
Stat1(2)		mm186	315	336	+	17.5636	1e-06	0.0277	AAAAAAAAGAAAGAAACAAAGA
Stat1(2)		mm46	437	458	+	17.5636	1e-06	0.0277	AAAAAAAAGAAAGAAAGAAAGA
Stat1(2)		mm168	534	555	+	17.5636	1e-06	0.0277	AGAAAAAAGAAAAAAAATCAAG
Stat1(2)		mm147	372	393	+	17.297	1.02e-06	0.0277	AAGAAAAAGAAAGAAAATAAAA
Stat1(2)		mm46	422	443	+	17.297	1.02e-06	0.0277	TGGAAATAGAAAAAAAAAAAAA
Stat1(2)		mm34	946	967	+	17.297	1.02e-06	0.0277	AAAAAAAAGAAAAAGAAAGAAA
Stat1(2)		mm40	356	377	-	17.0303	1.02e-06	0.0277	AAAAAAAAGAAAAAAAAAAAGT
Stat1(2)		mm40	371	392	-	17.0303	1.02e-06	0.0277	TAAGAAAAGAAAAAAAAAAAAA
Stat1(2)		mm35	473	494	+	17.0303	1.02e-06	0.0277	GAAAAAAAGAAAAAAAAAAAAA
Stat1(2)		mm10	580	601	+	16.7636	1.02e-06	0.0277	TAAAAAAAGAAAAAAAAAAAAA
Klf6		mm70	222	240	-	15.6485	1.13e-06	0.00617	GAAGGGGTGGGGTGGGGGG
Klf6		mm203	721	739	-	15.6485	1.13e-06	0.00617	CGAGGGGTGTGGCCGGCCT
Klf6		mm175	817	835	-	15.6485	1.13e-06	0.00617	GAGGGGGCGGGGCGAAGAG
Klf6		mm76	832	850	-	15.6485	1.13e-06	0.00617	GACGGGGCGGGGCGGACTA
Klf6		mm143	865	883	+	15.6485	1.13e-06	0.00617	TCCAGGGTGGAGCGCGGGG
Klf6		mm193	903	921	+	15.6485	1.13e-06	0.00617	AAGGGGGCGGGGGCGAGTG
Klf6		mm125	962	980	+	15.6485	1.13e-06	0.00617	GGTGGGGTGGGGGGGAGGA
Klf6		mm13	975	993	+	15.6485	1.13e-06	0.00617	CGGGGGGCGGAGCCCACTA
Klf6		mm160	83	101	-	15.6424	1.13e-06	0.00617	CGCGGGGCGGGGGAGTGGG
Klf6		mm160	207	225	-	15.6303	1.16e-06	0.00617	GGGAGGGAGGGGGCCGCGG
Klf6		mm190	480	498	+	15.6303	1.16e-06	0.00617	CGGGGGGGGGGGGGGGGAG
Klf6		mm12	550	568	+	15.6303	1.16e-06	0.00617	GGGGGGGGGGGGGCGGGCA
Klf6		mm160	569	587	-	15.6303	1.16e-06	0.00617	AGCGGGGCGGTGGCGGGGC
Klf6		mm24	878	896	+	15.6303	1.16e-06	0.00617	GGCGGGGCGGGGAGCGTGG
Klf6		mm107	913	931	-	15.6303	1.16e-06	0.00617	GCGAGGGCGGGGCGGCGGG
Klf6		mm183	914	932	-	15.6303	1.16e-06	0.00617	GGAGGGGCGCGGGGGGCGG
Klf6		mm29	937	955	-	15.6303	1.16e-06	0.00617	GGGGGGGGGGGGGGGGCCA
Klf6		mm29	939	957	-	15.6303	1.16e-06	0.00617	ACGGGGGGGGGGGGGGGGC
Klf6		mm125	980	998	+	15.6303	1.16e-06	0.00617	ACCGGGGCGGGGGGGGAGC
Klf6		mm146	975	993	-	15.6303	1.16e-06	0.00617	CGCCGGGCGGGGCGCGCAC
Klf6		mm136	488	506	-	15.3939	1.31e-06	0.00628	GTAGGGGCGGGGGTGACAG
Arnt2		mm148	863	874	+	14.7273	1.49e-06	0.0449	GAGGTGGGGGGC
Arnt2		mm50	963	974	+	14.7273	1.49e-06	0.0449	GTCGTGGCGCGC
Klf6		mm120	30	48	+	15.3818	1.52e-06	0.00628	GTGGGGGTGGGGAGCACAC
Klf6		mm118	172	190	+	15.3818	1.52e-06	0.00628	GGGAGGGTGGGGACAGGGA
Klf6		mm57	474	492	+	15.3818	1.52e-06	0.00628	ATGGGGGTGTGGGGGAGGG
Klf6		mm89	561	579	-	15.3818	1.52e-06	0.00628	GTGGGGGTGTGGGGGACAC
Klf6		mm8	831	849	+	15.3818	1.52e-06	0.00628	GAGAGGGTGGGGGGAGGAG
Klf6		mm160	77	95	-	15.3758	1.56e-06	0.00628	GCGGGGGAGTGGGAGGGCG
Klf6		mm63	224	242	+	15.3758	1.56e-06	0.00628	GGGGGGGGGGGGGAGACCC
Klf6		mm114	380	398	-	15.3758	1.56e-06	0.00628	GGGCGGGCGGGGGAGAGGG
Klf6		mm89	567	585	-	15.3758	1.56e-06	0.00628	CGGGGGGTGGGGGTGTGGG
Klf6		mm45	599	617	-	15.3758	1.56e-06	0.00628	CCCAGGGAGGGGCTGGGGG
Klf6		mm45	651	669	-	15.3758	1.56e-06	0.00628	CCCAGGGAGGGGCTGGGGG
Klf6		mm98	701	719	-	15.3758	1.56e-06	0.00628	GCGGGGGAGGGGGTGGCAC
Klf6		mm45	704	722	-	15.3758	1.56e-06	0.00628	CCCAGGGAGGGGCTGGGGG
Klf6		mm143	723	741	+	15.3758	1.56e-06	0.00628	GGCCGGGCGGGGCATGGCG
Klf6		mm98	801	819	+	15.3758	1.56e-06	0.00628	GCGGGGGCGGGGCTTGAGG
Klf6		mm115	134	152	+	15.3636	1.68e-06	0.00628	GGAGGGGAGGGGGCGGGGA
Klf6		mm177	224	242	-	15.3636	1.68e-06	0.00628	GGGGGGGGGGGGGGGAGCA
Klf6		mm2	465	483	+	15.3636	1.68e-06	0.00628	AGCGGGGCGGGGAGGTGGC
Klf6		mm190	478	496	+	15.3636	1.68e-06	0.00628	AACGGGGGGGGGGGGGGGG
Klf6		mm190	479	497	+	15.3636	1.68e-06	0.00628	ACGGGGGGGGGGGGGGGGA
Klf6		mm12	551	569	+	15.3636	1.68e-06	0.00628	GGGGGGGGGGGGCGGGCAA
Klf6		mm105	698	716	-	15.3636	1.68e-06	0.00628	GAGAGGGAGGGGCGGGGCC
Klf6		mm198	719	737	+	15.3636	1.68e-06	0.00628	ACAGGGGCGGCGGGCGGGG
Klf6		mm160	766	784	+	15.3636	1.68e-06	0.00628	CCGGGGGTGGCGAGGGCCG
Klf6		mm175	812	830	-	15.3636	1.68e-06	0.00628	GGCGGGGCGAAGAGGGGGG
Klf6		mm201	854	872	+	15.3636	1.68e-06	0.00628	AGCAGGGCGCGGCGCGGCG
Klf6		mm104	872	890	-	15.3636	1.68e-06	0.00628	AGGGGGGCGGGGCGGGAAC
Klf6		mm210	949	967	+	15.3636	1.68e-06	0.00628	AGGGGGGCGTGGCCGCCGC
Klf6		mm29	940	958	-	15.3636	1.68e-06	0.00628	AACGGGGGGGGGGGGGGGG
Stat1(2)		mm59	736	757	-	15.1818	1.73e-06	0.0348	GAGGAAGAGAAAGAGAGAGAAG
Stat1(2)		mm30	729	750	+	15.1818	1.73e-06	0.0348	AAGGAAAGGAAAAACCTTGCAG
Klf6		mm74	312	330	-	15.1273	1.94e-06	0.00703	GAAGGGGCGGGGTAGAGGA
Klf6		mm66	503	521	-	15.1273	1.94e-06	0.00703	GTGAGGGCGGAGCTTGGAG
Klf6		mm66	548	566	-	15.1273	1.94e-06	0.00703	GTGAGGGCGGGGCTTAGCA
Stat1(2)		mm187	239	260	+	15.1697	2.02e-06	0.0348	AGGAAAATGAAACCAACCCCAC
Klf6		mm134	373	391	+	15.1091	2.34e-06	0.00817	GGGAGGGTGGGGGAGGAGG
Klf6		mm63	531	549	+	15.1091	2.34e-06	0.00817	CAGGGGGAGGGGGTGACCC
Klf6		mm169	947	965	+	15.1091	2.34e-06	0.00817	CGGTGGGCGGGGCTTAGGG
Klf6		mm202	979	997	-	15.1091	2.34e-06	0.00817	ACGGGGGAGGGGGAGGGAC
Stat1(2)		mm191	801	822	+	14.9152	2.52e-06	0.0348	TAAAAACAGAAAACACGAGGGG
Klf6		mm180	60	78	-	15.097	2.64e-06	0.00826	GGAGGGGAGGGGAGGAGGG
Klf6		mm11	221	239	-	15.097	2.64e-06	0.00826	GGGGGGGGGGGGAGGGGAA
Klf6		mm204	366	384	-	15.097	2.64e-06	0.00826	CCGAGGGCGGAGAGGCGGC
Klf6		mm126	535	553	-	15.097	2.64e-06	0.00826	GCGAGGGGGGAGGGGAGGC
Klf6		mm143	621	639	+	15.097	2.64e-06	0.00826	CCCTGGGTGGGGACGGGCA
Klf6		mm143	671	689	+	15.097	2.64e-06	0.00826	ACGAGGGCGCGGGGCAGGC
Klf6		mm183	748	766	-	15.097	2.64e-06	0.00826	CCCGGGGAGGGGAGGAGAG
Klf6		mm8	904	922	+	15.097	2.64e-06	0.00826	CACGGGGTGGGGAGGCGGG
Klf6		mm175	886	904	-	15.097	2.64e-06	0.00826	ACAAGGGCGCGGGGGGCGG
Klf6		mm175	936	954	-	15.097	2.64e-06	0.00826	AGAGGGGCGGGGGCGCCAC
Klf6		mm135	959	977	-	15.097	2.64e-06	0.00826	GGGGGGGCGGAGGGTATGG
Klf6		mm46	978	996	+	15.097	2.64e-06	0.00826	GGAAGGGAGGAGGCGGGCC
Klf6		mm8	876	894	+	14.9273	2.65e-06	0.00826	GGCGGGGCCGGGCCGGGCC
Klf6		mm126	1	19	-	14.8606	2.95e-06	0.00891	CTGGGGGTGTGGCTTAGAG
Klf6		mm15	211	229	+	14.8606	2.95e-06	0.00891	ACAGGGGTGGGGGAAACAG
Klf6		mm17	362	380	+	14.8606	2.95e-06	0.00891	GAAGGGGTGGAGGTGAGGT
Klf6		mm71	397	415	+	14.8606	2.95e-06	0.00891	TGAAGGGTGGGGCTTAGGC
Klf6		mm204	194	212	-	14.8424	3.53e-06	0.00983	GGAGGGGTGCAGCTCGCCC
Klf6		mm11	216	234	-	14.8424	3.53e-06	0.00983	GGGGGGGAGGGGAACAGCA
Klf6		mm198	471	489	-	14.8424	3.53e-06	0.00983	GAGGGGGTGGGGGACTCGA
Klf6		mm127	566	584	-	14.8424	3.53e-06	0.00983	CCCTGGGCGGAGCTGACAG
Klf6		mm71	629	647	-	14.8424	3.53e-06	0.00983	GGAGGGGCGGGGAATCGCG
Klf6		mm161	750	768	+	14.8424	3.53e-06	0.00983	AGGAGGGTGAGGGTGGCGC
Klf6		mm183	965	983	-	14.8424	3.53e-06	0.00983	AGGAGGGAGGGGGTGGGAG
Klf6		mm198	47	65	-	14.8303	4.04e-06	0.00983	GGGAGGGAGGAGAGGAGGG
Klf6		mm119	52	70	-	14.8303	4.04e-06	0.00983	GAGAGGGGGTGGGGGAGGG
Klf6		mm201	128	146	-	14.8303	4.04e-06	0.00983	GGGAGGGGGTGGGGTAGGG
Klf6		mm63	220	238	+	14.8303	4.04e-06	0.00983	AGAAGGGGGGGGGGGGGAG
Klf6		mm63	222	240	+	14.8303	4.04e-06	0.00983	AAGGGGGGGGGGGGGAGAC
Klf6		mm177	221	239	-	14.8303	4.04e-06	0.00983	GGGGGGGGGGGGAGCAGAA
Klf6		mm12	740	758	+	14.8303	4.04e-06	0.00983	AGGCGGGCGGAGGCTGGAG
Klf6		mm183	743	761	-	14.8303	4.04e-06	0.00983	GGAGGGGAGGAGAGCGGAC
Klf6		mm146	822	840	+	14.8303	4.04e-06	0.00983	GACCGGGTGGGGCGGACAG
Klf6		mm197	896	914	+	14.8303	4.04e-06	0.00983	GAGGGGGTGTGGCGTGTCG
Klf6		mm160	88	106	-	14.6606	4.09e-06	0.00983	GGCGGCGCGGGGCGGGGGA
Klf6		mm82	280	298	-	14.6606	4.09e-06	0.00983	CGGGGAGCGGAGGCGGCCG
Klf6		mm205	395	413	-	14.6606	4.09e-06	0.00983	CCCGGCGCGGGGGCGAGGG
Klf6		mm138	484	502	-	14.6606	4.09e-06	0.00983	GGGAAGGCGGGGGGGGGGG
Klf6		mm183	642	660	+	14.6606	4.09e-06	0.00983	GCGGGGATGGGGGGGGGGG
Klf6		mm205	705	723	+	14.6606	4.09e-06	0.00983	GCGGGGGTTGGGGCGGGGG
Klf6		mm205	706	724	+	14.6606	4.09e-06	0.00983	CGGGGGTTGGGGCGGGGGC
Klf6		mm140	790	808	-	14.6606	4.09e-06	0.00983	GGCGGGGCGGGCGGCGGCA
Klf6		mm139	863	881	-	14.6606	4.09e-06	0.00983	GCGGCGGCGGGGGGTGGGG
Klf6		mm24	885	903	+	14.6606	4.09e-06	0.00983	CGGGGAGCGTGGCGCGGCC
Klf6		mm190	869	887	-	14.6606	4.09e-06	0.00983	CGCGGGCTGGGGCGCGGGC
Klf6		mm2	894	912	+	14.6606	4.09e-06	0.00983	CGGGGGTTGGGGCGCGGGG
Klf6		mm183	912	930	-	14.6606	4.09e-06	0.00983	AGGGGCGCGGGGGGCGGCC
Klf6		mm134	916	934	-	14.6606	4.09e-06	0.00983	GGGGGTGTGGGGGGGGGGG
Klf6		mm193	960	978	+	14.6606	4.09e-06	0.00983	CACGGGGCTGGGGGCGGCG
Klf6		mm58	285	303	-	14.5758	5.08e-06	0.012	CAGGGGGAGGAGGAGAGAG
Klf6		mm201	518	536	+	14.5758	5.08e-06	0.012	GAGCGGGTGGGGAAGAGGC
Klf6		mm205	822	840	+	14.5758	5.08e-06	0.012	CGCAGGGTGGAGGTGCCCA
Stat1(2)		mm48	262	283	-	14.3818	5.27e-06	0.0348	AAGGAAGAGAAAACACAAATGA
Stat1(2)		mm68	724	745	-	14.3818	5.27e-06	0.0348	AAGAAAGTGAAAGTAAGAGAGA
Klf6		mm92	205	223	-	14.5636	5.65e-06	0.0124	GACAGGGAGGGGGCGAGAA
Klf6		mm183	927	945	-	14.5636	5.65e-06	0.0124	AGGAGGGCGAAGAGGAGGG
Klf6		mm183	982	1000	-	14.5636	5.65e-06	0.0124	GGGAGGGAGGAGAGGAGAG
Klf6		mm143	415	433	+	14.4061	5.71e-06	0.0124	GCCAAGGCGGGGGTCGGCC
Klf6		mm104	420	438	+	14.4061	5.71e-06	0.0124	GCGGGGTCGGGGGACAGGC
Klf6		mm163	768	786	+	14.4061	5.71e-06	0.0124	CCGGGGCTGGGGCTGGGGG
Klf6		mm74	352	370	-	14.3939	5.92e-06	0.0124	AAGGGGCCGGGGGCGGGGC
Klf6		mm74	353	371	-	14.3939	5.92e-06	0.0124	GAAGGGGCCGGGGGCGGGG
Klf6		mm114	384	402	-	14.3939	5.92e-06	0.0124	GCGAGGGCGGGCGGGGGAG
Klf6		mm143	425	443	-	14.3939	5.92e-06	0.0124	CGGAGCGCGGGGCCGACCC
Klf6		mm163	537	555	+	14.3939	5.92e-06	0.0124	GGGGGGGTCGGGGGGGGAG
Klf6		mm205	553	571	+	14.3939	5.92e-06	0.0124	GGGAGGATGGGGGGGGGGG
Klf6		mm127	579	597	+	14.3939	5.92e-06	0.0124	CCAGGGGCGGATCCCGGGG
Klf6		mm143	728	746	+	14.3939	5.92e-06	0.0124	GGCGGGGCATGGCGGGGGA
Klf6		mm160	775	793	+	14.3939	5.92e-06	0.0124	GCGAGGGCCGGGGCGACCG
Klf6		mm183	865	883	+	14.3939	5.92e-06	0.0124	GGGAGGGCGGGAGCGAGCG
Klf6		mm204	887	905	+	14.3939	5.92e-06	0.0124	GGGGGGGCGGGAAGGAGGC
Klf6		mm175	884	902	-	14.3939	5.92e-06	0.0124	AAGGGCGCGGGGGGCGGCG
Klf6		mm190	926	944	+	14.3939	5.92e-06	0.0124	CGGAGGGCGGGCCGGGGAG
Klf6		mm8	945	963	+	14.3939	5.92e-06	0.0124	GAAGCGGCGGGGCGGGGCG
Klf6		mm193	961	979	+	14.3939	5.92e-06	0.0124	ACGGGGCTGGGGGCGGCGC
Klf6		mm145	3	21	-	14.3091	6.82e-06	0.0139	GCAGGGGGGGAGCTCAGAA
Klf6		mm82	18	36	-	14.3091	6.82e-06	0.0139	GGCAGGGTGTTGGAGAGGA
Klf6		mm177	255	273	-	14.3091	6.82e-06	0.0139	AGGTGGGTGTGGGATGGGA
Klf6		mm88	604	622	-	14.3091	6.82e-06	0.0139	AAGAGGGAGTAGGAGGGGC
Klf6		mm210	339	357	+	14.297	7.29e-06	0.0147	AACTGGGTGTGGAGGGGCA
Klf6		mm24	733	751	+	14.297	7.29e-06	0.0147	CAAGGGGAGGGGAGGACAA
Stat1(2)		mm61	932	953	-	14.1152	7.31e-06	0.0348	AAGAAAGGGAAAGAAAAAAAGA
Stat1(2)		mm61	938	959	-	14.1152	7.31e-06	0.0348	AGAAAAAAGAAAGGGAAAGAAA
Stat1(2)		mm79	776	797	+	14.103	7.41e-06	0.0348	AAGAAAGAGAAAATACAGCAAA
Klf6		mm201	312	330	+	14.1394	7.56e-06	0.0147	GGAAGGGCCGGGGACGGGC
Klf6		mm143	673	691	+	14.1394	7.56e-06	0.0147	GAGGGCGCGGGGCAGGCAG
Klf6		mm28	675	693	+	14.1394	7.56e-06	0.0147	GGGGGGGTTGGGGTTGGGG
Klf6		mm26	699	717	+	14.1394	7.56e-06	0.0147	GAGGGTGCGGGGGTGGGGA
Klf6		mm125	737	755	+	14.1394	7.56e-06	0.0147	GGAAGGGCGGGCGTGGGGG
Klf6		mm207	817	835	+	14.1394	7.56e-06	0.0147	GCCGGTGCGGGGAACAGGG
Klf6		mm202	891	909	-	14.1394	7.56e-06	0.0147	GGGAGGCCGGAGCACGGCG
Stat1(2)		mm20	109	130	+	14.097	7.9e-06	0.0348	GTAAAAATGAAACTCCAACTGT
Klf6		mm89	246	264	+	14.1273	8.17e-06	0.015	GAGGGGGCGTGTCGGAGCC
Klf6		mm201	313	331	+	14.1273	8.17e-06	0.015	GAAGGGCCGGGGACGGGCG
Klf6		mm204	322	340	+	14.1273	8.17e-06	0.015	GAGAGGGCGGGAGGGAGCG
Klf6		mm197	768	786	+	14.1273	8.17e-06	0.015	CGAAAGGCGGGGCCTGCGC
Klf6		mm70	803	821	+	14.1273	8.17e-06	0.015	GGGGAGGTGGGGAGGGGAG
Klf6		mm204	828	846	+	14.1273	8.17e-06	0.015	ACGAGGCCGGAGCCGGGCG
Klf6		mm169	952	970	+	14.1273	8.17e-06	0.015	GGCGGGGCTTAGGGTGCGC
Klf6		mm143	609	627	-	14.1273	8.17e-06	0.015	CCCAGGGCCGAGGGGGCAC
Klf6		mm175	840	858	-	14.1273	8.17e-06	0.015	GGAGGCGCGGGGACGGGGA
Klf6		mm146	887	905	-	14.1273	8.17e-06	0.015	GAGGGGGCGGACCGGGCGA
Klf6		mm202	968	986	-	14.1273	8.17e-06	0.015	GGAGGGACGGGGAGGGGAC
Stat1(2)		mm110	647	668	+	14.0848	8.27e-06	0.0348	AGTAAAAAGAAAGCAAAGACTG
Stat1(2)		mm127	498	519	+	13.9394	8.83e-06	0.0348	GAGGAACAGAGACAAAATCCGG
Klf6		mm120	24	42	+	13.8727	9.83e-06	0.0174	GAGGAGGTGGGGGTGGGGA
Klf6		mm57	476	494	+	13.8727	9.83e-06	0.0174	GGGGGTGTGGGGGAGGGAA
Klf6		mm115	584	602	+	13.8727	9.83e-06	0.0174	ACAAGGGCCGGGGAGGCGG
Klf6		mm201	612	630	+	13.8727	9.83e-06	0.0174	ACCGCGGTGGGGGTGGGGA
Klf6		mm207	897	915	+	13.8727	9.83e-06	0.0174	GGAAGCGCGTGGGTCGGGG
Klf6		mm114	980	998	+	13.8727	9.83e-06	0.0174	GGCGGGCTGGAGGTGAGGG
Klf6		mm89	559	577	-	13.8727	9.83e-06	0.0174	GGGGGTGTGGGGGACACAC
Klf6		mm82	619	637	-	13.8727	9.83e-06	0.0174	GGGGAGGTGGAGGTTGGGG
Stat1(2)		mm189	404	425	-	13.8364	1e-05	0.0348	TAAAAAAGGAAAAAAATGGAAT
Stat1(2)		mm168	171	192	+	13.8303	1.05e-05	0.0348	TGAAAACTGAAAATCTGTGAAT
Klf6		mm7	68	86	+	13.8606	1.1e-05	0.0189	AGGGGGATGGGGGGGGGAA
Klf6		mm141	152	170	+	13.8606	1.1e-05	0.0189	AAGGAGGCGGGGACCACCG
Klf6		mm163	739	757	+	13.8606	1.1e-05	0.0189	CAGGGTGTGTGGAGCGCGC
Klf6		mm204	929	947	+	13.8606	1.1e-05	0.0189	GGAGGGGTAGAGGGGGGAG
Klf6		mm92	189	207	-	13.8606	1.1e-05	0.0189	GAAAGGGCAGGGAGGGGGC
Klf6		mm122	632	650	-	13.8606	1.1e-05	0.0189	AAAGGAGCGGGGCGCGGAG
Klf6		mm76	527	545	+	13.7758	1.13e-05	0.0194	CAATGGGTGTGGCATGGAA
Stat1(2)		mm173	163	184	-	13.6727	1.18e-05	0.0348	GGAAAACAGTAACACAGTAAGG
Stat1(2)		mm103	595	616	-	13.6727	1.18e-05	0.0348	AGAGAAAGGAGACCCACAGAAT
Stat1(2)		mm93	921	942	-	13.6727	1.18e-05	0.0348	AAGGAAAGGATAGAGAGAAAGG
Stat1(2)		mm35	498	519	+	13.6727	1.18e-05	0.0348	AAGAAAATGGAAGAGCGAGCTG
Klf6		mm133	10	28	+	13.6061	1.28e-05	0.0215	GGAAGGGCCGAGAACGGGC
Klf6		mm97	452	470	+	13.6061	1.28e-05	0.0215	AAGGGGTTGGGGGTGAGGG
Klf6		mm135	857	875	+	13.6061	1.28e-05	0.0215	AGAGGGGCGGGTGTGAGCA
Klf6		mm176	456	474	-	13.6061	1.28e-05	0.0215	GGCAGGGTAGGGCAGAGAG
Klf6		mm164	822	840	-	13.6061	1.28e-05	0.0215	GAAGGGGTGGGTCAGGGGA
Stat1(2)		mm186	337	358	+	13.6606	1.31e-05	0.0348	AAGAAAAAGAGAGCCAGGCAGT
Stat1(2)		mm37	447	468	+	13.6606	1.31e-05	0.0348	GGAGAAAAGGAAAAGCCGGTTT
Stat1(2)		mm34	952	973	+	13.5818	1.34e-05	0.0348	AAGAAAAAGAAAGAAAAAAGAA
Stat1(2)		mm156	114	135	-	13.5636	1.37e-05	0.0348	GACAAATAGAAACAAACACATA
Stat1(2)		mm115	460	481	-	13.5636	1.37e-05	0.0348	AAGCAAAAGAAAAAAAGAGAGA
Stat1(2)		mm208	619	640	-	13.5636	1.37e-05	0.0348	ACGAAAAAGAAAGAAAGAAAGA
Stat1(2)		mm112	677	698	-	13.5636	1.37e-05	0.0348	AACGAAATGAAAATACCTGTTT
Klf6		mm76	490	508	+	13.5939	1.44e-05	0.0236	CAGAGGGCGTGCAGTGCCC
Klf6		mm175	505	523	+	13.5939	1.44e-05	0.0236	AGCAGGGCCTGGGGTAGGG
Klf6		mm197	618	636	-	13.5939	1.44e-05	0.0236	GCCAGGTTGTAGCGGAGGC
Klf6		mm164	785	803	-	13.5939	1.44e-05	0.0236	GGAGGGGTGGATGGGAGAG
Klf6		mm115	902	920	-	13.5939	1.44e-05	0.0236	AACAGGGCTGGGCCTGGCA
Stat1(2)		mm89	362	383	-	13.4061	1.53e-05	0.0348	AGAAAACTGAAGCTCCCAATGT
Stat1(2)		mm84	564	585	-	13.4061	1.53e-05	0.0348	GGAGAAAGGAAGGTAAAAACAG
Stat1(2)		mm186	496	517	+	13.4061	1.53e-05	0.0348	AAGGAAAAGAGAGAGAGAGAGA
Klf6		mm198	135	153	+	13.3394	1.64e-05	0.0264	CAAGGGGCAGAGGATGGAG
Klf6		mm71	701	719	+	13.3394	1.64e-05	0.0264	CACGGCGCGGAGATGGGAA
Klf6		mm109	939	957	+	13.3394	1.64e-05	0.0264	GGGGAGGTGTAGAAGAGGG
Klf6		mm198	501	519	-	13.3394	1.64e-05	0.0264	CCCGGAGTGTAGCAGAGAC
Stat1(2)		mm40	348	369	-	13.3939	1.68e-05	0.0348	GAAAAAAAAAAAGTGCGACAGG
Stat1(2)		mm139	149	170	+	13.3939	1.68e-05	0.0348	GGAGACCAGAAAAAGAGCATTA
Stat1(2)		mm158	243	264	+	13.3939	1.68e-05	0.0348	AGAGAAAGGAGAGAAAAGGAAG
Stat1(2)		mm213	12	33	+	13.3818	1.71e-05	0.0348	TGAAAAAAAAAAGCCAGGGAGT
Stat1(2)		mm113	518	539	-	13.3152	1.71e-05	0.0348	AAAAAACCGAAAAAAAAAAAAA
Stat1(2)		mm187	491	512	+	13.297	1.73e-05	0.0348	TGCAAAAAGAAACAAAAACAAA
Klf6		mm74	123	141	-	13.3273	1.78e-05	0.0284	GAAGGGGCCTGGGCTGGAA
Klf6		mm71	231	249	-	13.3273	1.78e-05	0.0284	GCAAGGGTCGGGAGTGGAG
Klf6		mm141	854	872	-	13.3273	1.78e-05	0.0284	GGAGGGATGGGGACTGGAA
Stat1(2)		mm136	509	530	-	13.1394	1.89e-05	0.0348	TAGAAAAGGAGAAAGCAAGCAA
Stat1(2)		mm68	730	751	-	13.1394	1.89e-05	0.0348	GGAGACAAGAAAGTGAAAGTAA
Stat1(2)		mm187	617	638	+	13.1394	1.89e-05	0.0348	AAAAGACAGAAAGACAGAGTGA
Stat1(2)		mm79	672	693	+	13.1394	1.89e-05	0.0348	GAAAGAAAGAAAGAGAGAGAGA
Klf6		mm36	11	29	-	13.0727	1.96e-05	0.0295	CAGAGGGTAGAGCTTGCAG
Stat1(2)		mm144	18	39	-	13.1273	2.03e-05	0.0348	GGAGAACAGTAACAAAACATAA
Stat1(2)		mm156	571	592	-	13.1273	2.03e-05	0.0348	GGAGAACAAAAACAAAAAACAG
Stat1(2)		mm77	32	53	+	13.1273	2.03e-05	0.0348	GAAGAATTGTAAACAAACGCTT
Stat1(2)		mm140	300	321	+	13.1273	2.03e-05	0.0348	AAAAAACGGATACTCAGGATTT
Stat1(2)		mm35	452	473	+	13.1273	2.03e-05	0.0348	AGAGAGAAGAAAAAAAAGGAGG
Stat1(2)		mm34	935	956	+	13.0485	2.06e-05	0.0348	AAAAAAAAGAAAAAAAAAAGAA
Klf6		mm169	850	868	+	13.0606	2.06e-05	0.0295	AGAAGGGCGTGAACGAGCA
Klf6		mm33	945	963	+	13.0606	2.06e-05	0.0295	AAGGGGGTGTGTCCTAGAG
Stat1(2)		mm109	334	355	-	13.0303	2.07e-05	0.0348	AAAAAAAAGAAAAACTGAAAAT
Stat1(2)		mm101	2	23	+	13.0303	2.07e-05	0.0348	AAAAAAAAGAAAAAAGAAAAGG
Stat1(2)		mm48	644	665	-	12.8727	2.19e-05	0.0348	AGAGAGAGGAAAAAAAATGTGT
Stat1(2)		mm158	253	274	+	12.8727	2.19e-05	0.0348	GAGAAAAGGAAGGAACAAAAAA
Stat1(2)		mm186	566	587	+	12.8727	2.19e-05	0.0348	GAAAGAAAGAAAGAGAGAGAAA
Stat1(2)		mm79	668	689	+	12.8727	2.19e-05	0.0348	GAAAGAAAGAAAGAAAGAGAGA
Stat1(2)		mm159	712	733	+	12.8727	2.19e-05	0.0348	AAAGAATGGCAAATAACTACAG
Klf6		mm177	479	497	+	12.7939	2.24e-05	0.0295	AAAGGGCTGTAGAGGGGCA
Klf6		mm82	509	527	-	12.7939	2.24e-05	0.0295	AAAAGGCTGTGGCGGAGAG
Stat1(2)		mm56	79	100	-	12.8606	2.3e-05	0.0348	GGAGAAAGAAAAAAAAAACCTT
Stat1(2)		mm186	581	602	+	12.8606	2.3e-05	0.0348	AGAGAAAAAAAAGAGAAACTTG
Klf6		mm42	193	211	-	12.5394	2.3e-05	0.0295	GAAAGGATGGAGATCGGAA
Stat1(2)		mm131	905	926	-	12.8485	2.32e-05	0.0348	AGAGAAAAAAAAATGAGGGAAA
Stat1(2)		mm143	587	608	+	12.8485	2.32e-05	0.0348	AAAAAACAAAAAAAAACCACGG
Stat1(2)		mm35	901	922	+	12.8485	2.32e-05	0.0348	TGGGAAAAAAAAATCCACAAAA
Stat1(2)		mm208	967	988	+	12.8485	2.32e-05	0.0348	TGGGAAAGAAAAGAAAAGAATT
Stat1(2)		mm49	448	469	+	12.7636	2.32e-05	0.0348	TCAAAAAAGAAAAAAAAAAAAG
Klf6		mm164	710	728	-	12.2	2.34e-05	0.0295	GTGGGGGTGGGGTGGGGCG
Klf6		mm163	631	649	+	11.9333	2.36e-05	0.0295	TTCGGGGTGGGGGCTGGGG
Klf6		mm157	846	864	-	11.9333	2.36e-05	0.0295	ACGGGGGTGGGGTGGGGTC
Klf6		mm12	546	564	+	11.9152	2.36e-05	0.0295	CCTGGGGGGGGGGGGGGCG
Klf6		mm12	547	565	+	11.9152	2.36e-05	0.0295	CTGGGGGGGGGGGGGGCGG
Klf6		mm197	945	963	+	11.9152	2.36e-05	0.0295	GGTGGGGCGGGGCCGCGGG
Klf6		mm197	958	976	+	11.9152	2.36e-05	0.0295	CGCGGGGAGGGGGCCGCTC
Klf6		mm193	967	985	+	11.9152	2.36e-05	0.0295	CTGGGGGCGGCGCCGGGGC
Klf6		mm45	533	551	-	11.6788	2.37e-05	0.0295	CTGGGGGCGTGGCTCAGTG
Klf6		mm45	692	710	-	11.6788	2.37e-05	0.0295	CTGGGGGCGTGGCTCAGTG
Klf6		mm134	946	964	-	11.6788	2.37e-05	0.0295	ATTGGGGTGGGGGTGGGGG
Klf6		mm28	702	720	+	11.6667	2.39e-05	0.0295	GTTGGGGTGGGGGGTGGCA
Klf6		mm210	836	854	+	11.6667	2.39e-05	0.0295	AACGGGGCGGGGCGCAGTT
Klf6		mm136	178	196	-	11.6667	2.39e-05	0.0295	GTGGGGGTGGGGAGGGGAT
Klf6		mm16	910	928	+	11.6606	2.39e-05	0.0295	TGGGGGGCGGGGGTGCCGG
Stat1(2)		mm186	327	348	+	12.6061	2.4e-05	0.0348	GAAACAAAGAAAGAAAAAGAGA
Stat1(2)		mm147	417	438	+	12.6061	2.4e-05	0.0348	AAAGACAAGAAAGCAAATGAAA
Stat1(2)		mm46	445	466	+	12.6061	2.4e-05	0.0348	GAAAGAAAGAAAGAAAGAAAGA
Stat1(2)		mm115	428	449	-	12.6061	2.4e-05	0.0348	GAAAAAAAGAGAGAGAGAAAAA
Stat1(2)		mm46	449	470	+	12.6061	2.4e-05	0.0348	GAAAGAAAGAAAGAAAGAAAGA
Stat1(2)		mm46	453	474	+	12.6061	2.4e-05	0.0348	GAAAGAAAGAAAGAAAGAAAGA
Stat1(2)		mm46	457	478	+	12.6061	2.4e-05	0.0348	GAAAGAAAGAAAGAAAGAAAGA
Stat1(2)		mm46	461	482	+	12.6061	2.4e-05	0.0348	GAAAGAAAGAAAGAAAGAAAGA
Stat1(2)		mm46	465	486	+	12.6061	2.4e-05	0.0348	GAAAGAAAGAAAGAAAGAAAGA
Stat1(2)		mm46	469	490	+	12.6061	2.4e-05	0.0348	GAAAGAAAGAAAGAAAGAAAGA
Stat1(2)		mm46	473	494	+	12.6061	2.4e-05	0.0348	GAAAGAAAGAAAGAAAGAAAGA
Stat1(2)		mm46	477	498	+	12.6061	2.4e-05	0.0348	GAAAGAAAGAAAGAAAGAAAGA
Stat1(2)		mm208	575	596	-	12.6061	2.4e-05	0.0348	GAAAGAAAGAAAGAAAGAAAGA
Stat1(2)		mm208	579	600	-	12.6061	2.4e-05	0.0348	GAAAGAAAGAAAGAAAGAAAGA
Stat1(2)		mm208	583	604	-	12.6061	2.4e-05	0.0348	GAAAGAAAGAAAGAAAGAAAGA
Stat1(2)		mm208	587	608	-	12.6061	2.4e-05	0.0348	GAAAGAAAGAAAGAAAGAAAGA
Stat1(2)		mm208	591	612	-	12.6061	2.4e-05	0.0348	GAAAGAAAGAAAGAAAGAAAGA
Stat1(2)		mm208	595	616	-	12.6061	2.4e-05	0.0348	GAAAGAAAGAAAGAAAGAAAGA
Stat1(2)		mm79	620	641	+	12.6061	2.4e-05	0.0348	GAAAGAAAGAAAGAAAGAAAGA
Stat1(2)		mm208	599	620	-	12.6061	2.4e-05	0.0348	GAAAGAAAGAAAGAAAGAAAGA
Stat1(2)		mm79	624	645	+	12.6061	2.4e-05	0.0348	GAAAGAAAGAAAGAAAGAAAGA
Stat1(2)		mm208	603	624	-	12.6061	2.4e-05	0.0348	GAAAGAAAGAAAGAAAGAAAGA
Stat1(2)		mm208	607	628	-	12.6061	2.4e-05	0.0348	GAAAGAAAGAAAGAAAGAAAGA
Stat1(2)		mm79	628	649	+	12.6061	2.4e-05	0.0348	GAAAGAAAGAAAGAAAGAAAGA
Stat1(2)		mm79	632	653	+	12.6061	2.4e-05	0.0348	GAAAGAAAGAAAGAAAGAAAGA
Stat1(2)		mm208	611	632	-	12.6061	2.4e-05	0.0348	GAAAGAAAGAAAGAAAGAAAGA
Stat1(2)		mm79	636	657	+	12.6061	2.4e-05	0.0348	GAAAGAAAGAAAGAAAGAAAGA
Stat1(2)		mm79	640	661	+	12.6061	2.4e-05	0.0348	GAAAGAAAGAAAGAAAGAAAGA
Stat1(2)		mm79	644	665	+	12.6061	2.4e-05	0.0348	GAAAGAAAGAAAGAAAGAAAGA
Stat1(2)		mm79	648	669	+	12.6061	2.4e-05	0.0348	GAAAGAAAGAAAGAAAGAAAGA
Stat1(2)		mm79	652	673	+	12.6061	2.4e-05	0.0348	GAAAGAAAGAAAGAAAGAAAGA
Stat1(2)		mm79	656	677	+	12.6061	2.4e-05	0.0348	GAAAGAAAGAAAGAAAGAAAGA
Stat1(2)		mm79	660	681	+	12.6061	2.4e-05	0.0348	GAAAGAAAGAAAGAAAGAAAGA
Stat1(2)		mm74	642	663	-	12.6061	2.4e-05	0.0348	AAGAATTAGAAAGCAAGAAAAA
Stat1(2)		mm79	664	685	+	12.6061	2.4e-05	0.0348	GAAAGAAAGAAAGAAAGAAAGA
Stat1(2)		mm186	731	752	+	12.6061	2.4e-05	0.0348	AAGAAAAGGAATCAAAAAAAAG
Klf6		mm201	471	489	+	11.6485	2.4e-05	0.0295	GGTTGGGCGTGGGGGGCCG
Klf6		mm205	561	579	+	11.6485	2.4e-05	0.0295	GGGGGGGGGGGGTGTGCGC
Klf6		mm125	934	952	+	11.6485	2.4e-05	0.0295	GGGGGGGTGGGGGGGGACT
Klf6		mm177	223	241	-	11.6485	2.4e-05	0.0295	GGGGGGGGGGGGGGAGCAG
Klf6		mm177	226	244	-	11.6485	2.4e-05	0.0295	GTGGGGGGGGGGGGGGGAG
Klf6		mm8	375	393	-	11.6485	2.4e-05	0.0295	GATGGGGGGGGGCGGGGCG
Klf6		mm205	389	407	-	11.6485	2.4e-05	0.0295	GCGGGGGCGAGGGCGAGTC
Klf6		mm80	662	680	-	11.6485	2.4e-05	0.0295	GTCGGGGGGGAGGGGGGGC
Klf6		mm105	693	711	-	11.6485	2.4e-05	0.0295	GGAGGGGCGGGGCCGCGCT
Klf6		mm127	911	929	-	11.6485	2.4e-05	0.0295	CTGAGGGCGGGGCCGCGCC
Klf6		mm213	916	934	-	11.6485	2.4e-05	0.0295	CGCGGGGTGGGGCCGCGCT
Klf6		mm29	934	952	-	11.6485	2.4e-05	0.0295	GGGGGGGGGGGGGCCACTG
Klf6		mm190	973	991	-	11.6485	2.4e-05	0.0295	TGGGGGGTGGGGGGGTGGG
Klf6		mm135	625	643	+	11.4121	2.42e-05	0.0295	TGGGGGGTGGGGAAAGGGA
Klf6		mm206	27	45	-	11.4121	2.42e-05	0.0295	TGAGGGGTGGAGGTGGGTC
Klf6		mm45	481	499	-	11.4121	2.42e-05	0.0295	GCTGGGGCGTAGCTCAGTG
Klf6		mm66	746	764	-	11.4121	2.42e-05	0.0295	TAAGGGGCGGGGCTTGGTG
Klf6		mm169	767	785	+	11.4	2.45e-05	0.0295	GAAGGGGCGGGGAGAGGTA
Klf6		mm111	931	949	+	11.4	2.45e-05	0.0295	AATAGGGTGGGGCCAGCCC
Stat1(2)		mm207	56	77	-	12.5939	2.46e-05	0.0348	TGAGAATGAAAAAAAACACATA
Stat1(2)		mm165	134	155	-	12.5939	2.46e-05	0.0348	AAGATACAGAAAGTAAACATTT
Stat1(2)		mm57	388	409	-	12.5939	2.46e-05	0.0348	GAGGAAAACAAAACAAAACAAA
Stat1(2)		mm35	437	458	+	12.5939	2.46e-05	0.0348	AAAAAAAAAAAAGAGAGAGAGA
Stat1(2)		mm120	465	486	-	12.5939	2.46e-05	0.0348	AAAAAAAAGAAGCTCAAGAAGT
Stat1(2)		mm61	957	978	-	12.5939	2.46e-05	0.0348	AAAGAAAGAAAAAAGAAAGAGA
Klf6		mm28	669	687	+	11.3939	2.46e-05	0.0295	GTGGGGGGGGGGGTTGGGG
Klf6		mm201	844	862	+	11.3939	2.46e-05	0.0295	TCGCGGGCGGAGCAGGGCG
Klf6		mm11	222	240	-	11.3939	2.46e-05	0.0295	TGGGGGGGGGGGGAGGGGA
Klf6		mm45	492	510	-	11.3939	2.46e-05	0.0295	TCCAGGGAGGGGCTGGGGC
Klf6		mm139	856	874	-	11.3939	2.46e-05	0.0295	CGGGGGGTGGGGGTGTGTG
Stat1(2)		mm152	62	83	+	12.5818	2.47e-05	0.0348	GGAAAAAAAAAAAAGAACCTAT
Stat1(2)		mm35	850	871	+	12.5818	2.47e-05	0.0348	GGAAAAAAAAAAAAAAACCCTA
Stat1(2)		mm34	957	978	+	12.5818	2.47e-05	0.0348	AAAGAAAGAAAAAAGAAGAAAG
Stat1(2)		mm198	976	997	+	12.5818	2.47e-05	0.0348	AAAAAAAAAAAAAAAAGGCCGA
Stat1(2)		mm137	979	1000	-	12.5818	2.47e-05	0.0348	AGAAAAAAAAAAAAAAGCCAAG
Stat1(2)		mm186	319	340	+	12.3394	2.51e-05	0.0348	AAAAGAAAGAAACAAAGAAAGA
Stat1(2)		mm46	441	462	+	12.3394	2.51e-05	0.0348	AAAAGAAAGAAAGAAAGAAAGA
Stat1(2)		mm79	616	637	+	12.3394	2.51e-05	0.0348	AAAAGAAAGAAAGAAAGAAAGA
Stat1(2)		mm208	615	636	-	12.3394	2.51e-05	0.0348	AAAAGAAAGAAAGAAAGAAAGA
Klf6		mm201	30	48	+	11.3818	2.51e-05	0.0295	CACGGGGAGGGGGGTGGTG
Klf6		mm190	482	500	+	11.3818	2.51e-05	0.0295	GGGGGGGGGGGGGGGAGTA
Klf6		mm39	489	507	+	11.3818	2.51e-05	0.0295	GGGAGGGCGAAGCGAGGCG
Klf6		mm100	847	865	+	11.3818	2.51e-05	0.0295	GTGGGGGGGGGGGGTGCAG
Klf6		mm125	932	950	+	11.3818	2.51e-05	0.0295	CTGGGGGGGTGGGGGGGGA
Klf6		mm177	227	245	-	11.3818	2.51e-05	0.0295	AGTGGGGGGGGGGGGGGGA
Klf6		mm8	413	431	-	11.3818	2.51e-05	0.0295	GGGAGGGAGGGGGCGAGGT
Klf6		mm212	448	466	-	11.3818	2.51e-05	0.0295	GCCAGGGTGGGGCCAGACC
Klf6		mm71	464	482	-	11.3818	2.51e-05	0.0295	GCTGGGGGGGAGGGTGGGG
Klf6		mm195	694	712	-	11.3818	2.51e-05	0.0295	TGGGGGGAGGGGAGGGGAG
Klf6		mm164	705	723	-	11.3818	2.51e-05	0.0295	GGTGGGGTGGGGCGTGTGC
Klf6		mm162	802	820	-	11.3818	2.51e-05	0.0295	ACTGGGGGGGGGGGGGGAG
Klf6		mm197	821	839	-	11.3818	2.51e-05	0.0295	CGTGGGGCGGAGCGCTGAG
Klf6		mm36	888	906	-	11.3818	2.51e-05	0.0295	ACTGGGGTGGGGGGCTGCG
Klf6		mm160	952	970	-	11.3818	2.51e-05	0.0295	CGTGGGGTGCGGGGCGGGA
Klf6		mm201	353	371	+	11.3636	2.51e-05	0.0295	CGGCGGGCGCGGCCGGGGC
Klf6		mm2	470	488	+	11.3636	2.51e-05	0.0295	GGCGGGGAGGTGGCGGCGG
Klf6		mm12	545	563	+	11.3636	2.51e-05	0.0295	GCCTGGGGGGGGGGGGGGC
Klf6		mm12	708	726	+	11.3636	2.51e-05	0.0295	CGCGGGGCGGTGGCGCCGG
Klf6		mm76	893	911	+	11.3636	2.51e-05	0.0295	GGGCGGGCGCGGCGGGGCC
Klf6		mm127	20	38	-	11.3636	2.51e-05	0.0295	CGCTGGGCGCGGGGCGGGG
Klf6		mm8	372	390	-	11.3636	2.51e-05	0.0295	GGGGGGGGGCGGGGCGGGG
Klf6		mm160	480	498	-	11.3636	2.51e-05	0.0295	GCCGGGGCGCGGCGGCGGC
Klf6		mm107	908	926	-	11.3636	2.51e-05	0.0295	GGCGGGGCGGCGGGGCGGG
Klf6		mm140	976	994	-	11.3636	2.51e-05	0.0295	GCGCGGGAGGGGCGGGGCG
Stat1(2)		mm202	32	53	+	12.3273	2.53e-05	0.0348	TAAGAATTTAAAAACAAACCAA
Stat1(2)		mm212	176	197	-	12.3273	2.53e-05	0.0348	AAAAAAAAAAAAAAACAACTGG
Stat1(2)		mm107	257	278	-	12.3273	2.53e-05	0.0348	AAAAAAAAAAAACAGCATCTTT
Stat1(2)		mm9	329	350	+	12.3273	2.53e-05	0.0348	AAGGAAAAAAAAAAAAAACCAA
Stat1(2)		mm9	334	355	+	12.3273	2.53e-05	0.0348	AAAAAAAAAAAAACCAAACCAA
Stat1(2)		mm11	407	428	+	12.3273	2.53e-05	0.0348	AAAAAAAAAAAAAACACTGCAT
Stat1(2)		mm35	433	454	+	12.3273	2.53e-05	0.0348	GAAAAAAAAAAAAAAAGAGAGA
Stat1(2)		mm35	435	456	+	12.3273	2.53e-05	0.0348	AAAAAAAAAAAAAAGAGAGAGA
Stat1(2)		mm72	739	760	+	12.3273	2.53e-05	0.0348	GGAAAAAACAAAACAAAACAAA
Stat1(2)		mm83	976	997	+	12.3273	2.53e-05	0.0348	AAAAGACAGAAAAAAAGCAAAT
Stat1(2)		mm50	217	238	+	12.3152	2.54e-05	0.0348	AAAAAAAAAAAAAAAAAGCTGG
Stat1(2)		mm122	283	304	+	12.3152	2.54e-05	0.0348	AAAAAAAAAAAAAAAAGGCAAG
Stat1(2)		mm9	330	351	+	12.3152	2.54e-05	0.0348	AGGAAAAAAAAAAAAAACCAAA
Stat1(2)		mm9	335	356	+	12.3152	2.54e-05	0.0348	AAAAAAAAAAAACCAAACCAAA
Stat1(2)		mm147	353	374	+	12.3152	2.54e-05	0.0348	TAGAAAAAAAAAAAAAACGAAG
Stat1(2)		mm147	354	375	+	12.3152	2.54e-05	0.0348	AGAAAAAAAAAAAAAACGAAGA
Stat1(2)		mm171	505	526	-	12.3152	2.54e-05	0.0348	AAAAAAAAAAAAAAAAAGCTGG
Stat1(2)		mm85	626	647	+	12.3152	2.54e-05	0.0348	GAAAAACAAAAACAAAACAAAA
Stat1(2)		mm109	825	846	+	12.3152	2.54e-05	0.0348	AAAAAAAAAAAAAAGAGGACTA
Klf6		mm94	826	844	-	11.1455	2.55e-05	0.0295	AAGGGGGTGGGGGAAAGTG
Stat1(2)		mm198	618	639	+	12.0727	2.55e-05	0.0348	GAAAAGAAGAAAAAAAAAAAGT
Stat1(2)		mm61	966	987	-	12.0727	2.55e-05	0.0348	AAAAGAAAGAAAGAAAGAAAAA
Stat1(2)		mm212	177	198	-	12.0606	2.56e-05	0.0348	AAAAAAAAAAAAAAAACAACTG
Stat1(2)		mm212	180	201	-	12.0606	2.56e-05	0.0348	GAGAAAAAAAAAAAAAAAACAA
Stat1(2)		mm150	181	202	-	12.0606	2.56e-05	0.0348	GAAAAAAAAAAAAACCAAATAT
Stat1(2)		mm150	182	203	-	12.0606	2.56e-05	0.0348	TGAAAAAAAAAAAAACCAAATA
Stat1(2)		mm50	216	237	+	12.0606	2.56e-05	0.0348	AAAAAAAAAAAAAAAAAAGCTG
Stat1(2)		mm107	261	282	-	12.0606	2.56e-05	0.0348	AAAAAAAAAAAAAAAACAGCAT
Stat1(2)		mm109	338	359	-	12.0606	2.56e-05	0.0348	AAAAAAAAAAAAGAAAAACTGA
Stat1(2)		mm46	429	450	+	12.0606	2.56e-05	0.0348	AGAAAAAAAAAAAAAAGAAAGA
Stat1(2)		mm35	431	452	+	12.0606	2.56e-05	0.0348	AAGAAAAAAAAAAAAAAAGAGA
Stat1(2)		mm46	433	454	+	12.0606	2.56e-05	0.0348	AAAAAAAAAAAAGAAAGAAAGA
Stat1(2)		mm100	467	488	+	12.0606	2.56e-05	0.0348	AAAAAAAAAAAAAAAAGAACTG
Stat1(2)		mm35	486	507	+	12.0606	2.56e-05	0.0348	AAAAAAAAAAAAAAGAAAATGG
Stat1(2)		mm171	506	527	-	12.0606	2.56e-05	0.0348	AAAAAAAAAAAAAAAAAAGCTG
Stat1(2)		mm151	508	529	-	12.0606	2.56e-05	0.0348	AAAAAAAAAAAAATCAGAACAT
Stat1(2)		mm143	570	591	+	12.0606	2.56e-05	0.0348	AAAAAAAAAAAAAACCCAAAAA
Stat1(2)		mm143	571	592	+	12.0606	2.56e-05	0.0348	AAAAAAAAAAAAACCCAAAAAA
Stat1(2)		mm10	590	611	+	12.0606	2.56e-05	0.0348	AAAAAAAAAAAAAAAAGAAAGG
Stat1(2)		mm137	756	777	+	12.0606	2.56e-05	0.0348	AAAAAAAAAAAAAACCCAAATA
Stat1(2)		mm57	781	802	+	12.0606	2.56e-05	0.0348	AAAAAAAAAAAAAAAAGTCTTG
Stat1(2)		mm109	821	842	+	12.0606	2.56e-05	0.0348	AAAAAAAAAAAAAAAAAAGAGG
Stat1(2)		mm34	940	961	+	12.0606	2.56e-05	0.0348	AAAGAAAAAAAAAAGAAAAAGA
Stat1(2)		mm34	942	963	+	12.0606	2.56e-05	0.0348	AGAAAAAAAAAAGAAAAAGAAA
Stat1(2)		mm34	966	987	+	12.0606	2.56e-05	0.0348	AAAAAGAAGAAAGAAAAGAAAA
Stat1(2)		mm61	974	995	-	12.0606	2.56e-05	0.0348	AAAAAAAAAAAAGAAAGAAAGA
Stat1(2)		mm122	282	303	+	12.0485	2.56e-05	0.0348	AAAAAAAAAAAAAAAAAGGCAA
Stat1(2)		mm64	285	306	+	12.0485	2.56e-05	0.0348	AAAAAAAAAAAAAAAAAGGCTA
Stat1(2)		mm64	286	307	+	12.0485	2.56e-05	0.0348	AAAAAAAAAAAAAAAAGGCTAT
Stat1(2)		mm147	357	378	+	12.0485	2.56e-05	0.0348	AAAAAAAAAAAAACGAAGAAAA
Stat1(2)		mm147	382	403	+	12.0485	2.56e-05	0.0348	AAGAAAATAAAAAAGAAGATAA
Stat1(2)		mm11	404	425	+	12.0485	2.56e-05	0.0348	AAAAAAAAAAAAAAAAACACTG
Stat1(2)		mm46	428	449	+	12.0485	2.56e-05	0.0348	TAGAAAAAAAAAAAAAAGAAAG
Stat1(2)		mm75	449	470	+	12.0485	2.56e-05	0.0348	AAAAAAAAAAAAAAAAGGAAAG
Stat1(2)		mm143	567	588	+	12.0485	2.56e-05	0.0348	AAAAAAAAAAAAAAAAACCCAA
Stat1(2)		mm143	568	589	+	12.0485	2.56e-05	0.0348	AAAAAAAAAAAAAAAACCCAAA
Stat1(2)		mm143	569	590	+	12.0485	2.56e-05	0.0348	AAAAAAAAAAAAAAACCCAAAA
Stat1(2)		mm137	753	774	+	12.0485	2.56e-05	0.0348	AAAAAAAAAAAAAAAAACCCAA
Stat1(2)		mm137	754	775	+	12.0485	2.56e-05	0.0348	AAAAAAAAAAAAAAAACCCAAA
Stat1(2)		mm137	755	776	+	12.0485	2.56e-05	0.0348	AAAAAAAAAAAAAAACCCAAAT
Stat1(2)		mm147	376	397	+	11.8061	2.58e-05	0.0348	AAAAGAAAGAAAATAAAAAAGA
Stat1(2)		mm202	127	148	+	11.7939	2.58e-05	0.0348	AAAAAAAAAAAAAAACCAAAAA
Stat1(2)		mm202	128	149	+	11.7939	2.58e-05	0.0348	AAAAAAAAAAAAAACCAAAAAA
Stat1(2)		mm171	138	159	-	11.7939	2.58e-05	0.0348	AGAAAAAAAAAAAAAAAAAAGA
Stat1(2)		mm171	139	160	-	11.7939	2.58e-05	0.0348	AAGAAAAAAAAAAAAAAAAAAG
Stat1(2)		mm201	161	182	+	11.7939	2.58e-05	0.0348	AAAAAATTAAAAAAAAATCCAA
Stat1(2)		mm171	140	161	-	11.7939	2.58e-05	0.0348	GAAGAAAAAAAAAAAAAAAAAA
Stat1(2)		mm158	149	170	-	11.7939	2.58e-05	0.0348	AAAAAAAAAAAAACCAAAATAA
Stat1(2)		mm158	150	171	-	11.7939	2.58e-05	0.0348	AAAAAAAAAAAAAACCAAAATA
Stat1(2)		mm158	151	172	-	11.7939	2.58e-05	0.0348	AAAAAAAAAAAAAAACCAAAAT
Stat1(2)		mm150	179	200	-	11.7939	2.58e-05	0.0348	AAAAAAAAAAAACCAAATATTA
Stat1(2)		mm164	245	266	-	11.7939	2.58e-05	0.0348	AAAAAAAAAAAAAAAAGTCAAT
Stat1(2)		mm64	282	303	+	11.7939	2.58e-05	0.0348	AAAAAAAAAAAAAAAAAAAAGG
Stat1(2)		mm107	264	285	-	11.7939	2.58e-05	0.0348	AAAAAAAAAAAAAAAAAAACAG
Stat1(2)		mm107	267	288	-	11.7939	2.58e-05	0.0348	GGAAAAAAAAAAAAAAAAAAAA
Stat1(2)		mm107	268	289	-	11.7939	2.58e-05	0.0348	AGGAAAAAAAAAAAAAAAAAAA
Stat1(2)		mm107	269	290	-	11.7939	2.58e-05	0.0348	TAGGAAAAAAAAAAAAAAAAAA
Stat1(2)		mm186	309	330	+	11.7939	2.58e-05	0.0348	AAAAAAAAAAAAAAGAAAGAAA
Stat1(2)		mm11	380	401	+	11.7939	2.58e-05	0.0348	AAAAAAAAAAAACAAACAAAAA
Stat1(2)		mm40	364	385	-	11.7939	2.58e-05	0.0348	AGAAAAAAAAAAAAAAGAAAAA
Stat1(2)		mm40	366	387	-	11.7939	2.58e-05	0.0348	AAAGAAAAAAAAAAAAAAGAAA
Stat1(2)		mm40	370	391	-	11.7939	2.58e-05	0.0348	AAGAAAAGAAAAAAAAAAAAAA
Stat1(2)		mm124	427	448	+	11.7939	2.58e-05	0.0348	AAAAAAAAAAAAAAAAAAGAGT
Stat1(2)		mm124	429	450	+	11.7939	2.58e-05	0.0348	AAAAAAAAAAAAAAAAGAGTTA
Stat1(2)		mm46	431	452	+	11.7939	2.58e-05	0.0348	AAAAAAAAAAAAAAGAAAGAAA
Stat1(2)		mm35	479	500	+	11.7939	2.58e-05	0.0348	AAGAAAAAAAAAAAAAAAAAAG
Stat1(2)		mm35	480	501	+	11.7939	2.58e-05	0.0348	AGAAAAAAAAAAAAAAAAAAGA
Stat1(2)		mm120	475	496	-	11.7939	2.58e-05	0.0348	AAAAAAAAAAAAAAAAAAGAAG
Stat1(2)		mm113	508	529	-	11.7939	2.58e-05	0.0348	AAAAAAAAAAAAAAAAGAAAGA
Stat1(2)		mm113	510	531	-	11.7939	2.58e-05	0.0348	GAAAAAAAAAAAAAAAAAGAAA
Stat1(2)		mm151	512	533	-	11.7939	2.58e-05	0.0348	AAAAAAAAAAAAAAAAATCAGA
Stat1(2)		mm10	585	606	+	11.7939	2.58e-05	0.0348	AAAGAAAAAAAAAAAAAAAAAG
Stat1(2)		mm10	586	607	+	11.7939	2.58e-05	0.0348	AAGAAAAAAAAAAAAAAAAAGA
Stat1(2)		mm10	588	609	+	11.7939	2.58e-05	0.0348	GAAAAAAAAAAAAAAAAAGAAA
Stat1(2)		mm38	598	619	+	11.7939	2.58e-05	0.0348	AAAAAAAAAAAAAAAAATCCAA
Stat1(2)		mm11	838	859	+	11.7939	2.58e-05	0.0348	AAAAAACAAAAACAAAAAAATT
Stat1(2)		mm109	895	916	-	11.7939	2.58e-05	0.0348	TAAAAAAAAAAAAAAAATGAAG
Stat1(2)		mm34	936	957	+	11.7939	2.58e-05	0.0348	AAAAAAAGAAAAAAAAAAGAAA
Stat1(2)		mm198	972	993	+	11.7939	2.58e-05	0.0348	TAAAAAAAAAAAAAAAAAAAGG
Stat1(2)		mm171	135	156	-	11.7818	2.58e-05	0.0348	AAAAAAAAAAAAAAAAAGAATG
Stat1(2)		mm158	152	173	-	11.7818	2.58e-05	0.0348	AAAAAAAAAAAAAAAACCAAAA
Stat1(2)		mm11	379	400	+	11.7818	2.58e-05	0.0348	TAAAAAAAAAAAACAAACAAAA
Stat1(2)		mm40	365	386	-	11.7818	2.58e-05	0.0348	AAGAAAAAAAAAAAAAAGAAAA
Stat1(2)		mm75	448	469	+	11.7818	2.58e-05	0.0348	AAAAAAAAAAAAAAAAAGGAAA
Stat1(2)		mm113	509	530	-	11.7818	2.58e-05	0.0348	AAAAAAAAAAAAAAAAAGAAAG
Stat1(2)		mm10	589	610	+	11.7818	2.58e-05	0.0348	AAAAAAAAAAAAAAAAAGAAAG
Stat1(2)		mm203	27	48	+	11.5273	2.62e-05	0.0348	AAAAAAAAAAAAAAAAAAAAAG
Stat1(2)		mm203	28	49	+	11.5273	2.62e-05	0.0348	AAAAAAAAAAAAAAAAAAAAGT
Stat1(2)		mm171	136	157	-	11.5273	2.62e-05	0.0348	AAAAAAAAAAAAAAAAAAGAAT
Stat1(2)		mm50	213	234	+	11.5273	2.62e-05	0.0348	AAAAAAAAAAAAAAAAAAAAAG
Stat1(2)		mm162	255	276	+	11.5273	2.62e-05	0.0348	AAAAAAAAAAAAAAAAAAAAAG
Stat1(2)		mm162	256	277	+	11.5273	2.62e-05	0.0348	AAAAAAAAAAAAAAAAAAAAGT
Stat1(2)		mm162	258	279	+	11.5273	2.62e-05	0.0348	AAAAAAAAAAAAAAAAAAGTTA
Stat1(2)		mm164	249	270	-	11.5273	2.62e-05	0.0348	AAAAAAAAAAAAAAAAAAAAGT
Stat1(2)		mm164	250	271	-	11.5273	2.62e-05	0.0348	AAAAAAAAAAAAAAAAAAAAAG
Stat1(2)		mm64	281	302	+	11.5273	2.62e-05	0.0348	AAAAAAAAAAAAAAAAAAAAAG
Stat1(2)		mm109	342	363	-	11.5273	2.62e-05	0.0348	AAAAAAAAAAAAAAAAGAAAAA
Stat1(2)		mm109	344	365	-	11.5273	2.62e-05	0.0348	AAAAAAAAAAAAAAAAAAGAAA
Stat1(2)		mm40	360	381	-	11.5273	2.62e-05	0.0348	AAAAAAAAAAAAGAAAAAAAAA
Stat1(2)		mm40	362	383	-	11.5273	2.62e-05	0.0348	AAAAAAAAAAAAAAGAAAAAAA
Stat1(2)		mm11	384	405	+	11.5273	2.62e-05	0.0348	AAAAAAAACAAACAAAAAAAAA
Stat1(2)		mm35	474	495	+	11.5273	2.62e-05	0.0348	AAAAAAAGAAAAAAAAAAAAAA
Stat1(2)		mm35	478	499	+	11.5273	2.62e-05	0.0348	AAAGAAAAAAAAAAAAAAAAAA
Stat1(2)		mm35	482	503	+	11.5273	2.62e-05	0.0348	AAAAAAAAAAAAAAAAAAGAAA
Stat1(2)		mm35	484	505	+	11.5273	2.62e-05	0.0348	AAAAAAAAAAAAAAAAGAAAAT
Stat1(2)		mm120	477	498	-	11.5273	2.62e-05	0.0348	AAAAAAAAAAAAAAAAAAAAGA
Stat1(2)		mm120	478	499	-	11.5273	2.62e-05	0.0348	AAAAAAAAAAAAAAAAAAAAAG
Stat1(2)		mm171	509	530	-	11.5273	2.62e-05	0.0348	AAAAAAAAAAAAAAAAAAAAAG
Stat1(2)		mm10	581	602	+	11.5273	2.62e-05	0.0348	AAAAAAAGAAAAAAAAAAAAAA
Stat1(2)		mm109	818	839	+	11.5273	2.62e-05	0.0348	AAAAAAAAAAAAAAAAAAAAAG
Stat1(2)		mm109	819	840	+	11.5273	2.62e-05	0.0348	AAAAAAAAAAAAAAAAAAAAGA
Stat1(2)		mm34	927	948	+	11.5273	2.62e-05	0.0348	TAAAAAAAAAAAAAAAGAAAAA
Stat1(2)		mm34	929	950	+	11.5273	2.62e-05	0.0348	AAAAAAAAAAAAAAGAAAAAAA
Stat1(2)		mm34	931	952	+	11.5273	2.62e-05	0.0348	AAAAAAAAAAAAGAAAAAAAAA
Stat1(2)		mm109	343	364	-	11.5152	2.62e-05	0.0348	AAAAAAAAAAAAAAAAAGAAAA
Stat1(2)		mm35	483	504	+	11.5152	2.62e-05	0.0348	AAAAAAAAAAAAAAAAAGAAAA
Klf6		mm100	296	314	+	11.1273	2.63e-05	0.0295	GCTAGGGGGGGGCTGGCGA
Klf6		mm134	497	515	+	11.1273	2.63e-05	0.0295	TCCTGGGTGGAGGAGGGGG
Klf6		mm61	652	670	+	11.1273	2.63e-05	0.0295	ATGGGGGTGGGGCAGGTGC
Klf6		mm204	924	942	+	11.1273	2.63e-05	0.0295	GGGAGGGAGGGGTAGAGGG
Klf6		mm74	335	353	-	11.1273	2.63e-05	0.0295	GCCGGGGCGGAGCTAGTAG
Stat1(2)		mm126	458	479	+	11.4545	2.68e-05	0.0348	GGAAAACGGAAATCACACTCAA
Stat1(2)		mm93	907	928	-	11.4545	2.68e-05	0.0348	GAGAAAGGGAAAGAGATCACTG
Stat1(2)		mm203	16	37	+	11.2606	2.71e-05	0.0348	AAAAAAAAAAAAAAAAAAAAAA
Stat1(2)		mm203	17	38	+	11.2606	2.71e-05	0.0348	AAAAAAAAAAAAAAAAAAAAAA
Stat1(2)		mm203	18	39	+	11.2606	2.71e-05	0.0348	AAAAAAAAAAAAAAAAAAAAAA
Stat1(2)		mm203	19	40	+	11.2606	2.71e-05	0.0348	AAAAAAAAAAAAAAAAAAAAAA
Stat1(2)		mm203	20	41	+	11.2606	2.71e-05	0.0348	AAAAAAAAAAAAAAAAAAAAAA
Stat1(2)		mm203	21	42	+	11.2606	2.71e-05	0.0348	AAAAAAAAAAAAAAAAAAAAAA
Stat1(2)		mm203	22	43	+	11.2606	2.71e-05	0.0348	AAAAAAAAAAAAAAAAAAAAAA
Stat1(2)		mm203	23	44	+	11.2606	2.71e-05	0.0348	AAAAAAAAAAAAAAAAAAAAAA
Stat1(2)		mm203	24	45	+	11.2606	2.71e-05	0.0348	AAAAAAAAAAAAAAAAAAAAAA
Stat1(2)		mm203	25	46	+	11.2606	2.71e-05	0.0348	AAAAAAAAAAAAAAAAAAAAAA
Stat1(2)		mm203	26	47	+	11.2606	2.71e-05	0.0348	AAAAAAAAAAAAAAAAAAAAAA
Stat1(2)		mm50	207	228	+	11.2606	2.71e-05	0.0348	TAAAAAAAAAAAAAAAAAAAAA
Stat1(2)		mm50	208	229	+	11.2606	2.71e-05	0.0348	AAAAAAAAAAAAAAAAAAAAAA
Stat1(2)		mm50	209	230	+	11.2606	2.71e-05	0.0348	AAAAAAAAAAAAAAAAAAAAAA
Stat1(2)		mm50	210	231	+	11.2606	2.71e-05	0.0348	AAAAAAAAAAAAAAAAAAAAAA
Stat1(2)		mm50	211	232	+	11.2606	2.71e-05	0.0348	AAAAAAAAAAAAAAAAAAAAAA
Stat1(2)		mm50	212	233	+	11.2606	2.71e-05	0.0348	AAAAAAAAAAAAAAAAAAAAAA
Stat1(2)		mm162	254	275	+	11.2606	2.71e-05	0.0348	AAAAAAAAAAAAAAAAAAAAAA
Stat1(2)		mm164	251	272	-	11.2606	2.71e-05	0.0348	AAAAAAAAAAAAAAAAAAAAAA
Stat1(2)		mm164	252	273	-	11.2606	2.71e-05	0.0348	AAAAAAAAAAAAAAAAAAAAAA
Stat1(2)		mm164	253	274	-	11.2606	2.71e-05	0.0348	AAAAAAAAAAAAAAAAAAAAAA
Stat1(2)		mm164	254	275	-	11.2606	2.71e-05	0.0348	AAAAAAAAAAAAAAAAAAAAAA
Stat1(2)		mm164	255	276	-	11.2606	2.71e-05	0.0348	AAAAAAAAAAAAAAAAAAAAAA
Stat1(2)		mm164	256	277	-	11.2606	2.71e-05	0.0348	AAAAAAAAAAAAAAAAAAAAAA
Stat1(2)		mm64	277	298	+	11.2606	2.71e-05	0.0348	AAAAAAAAAAAAAAAAAAAAAA
Stat1(2)		mm164	257	278	-	11.2606	2.71e-05	0.0348	TAAAAAAAAAAAAAAAAAAAAA
Stat1(2)		mm64	278	299	+	11.2606	2.71e-05	0.0348	AAAAAAAAAAAAAAAAAAAAAA
Stat1(2)		mm64	279	300	+	11.2606	2.71e-05	0.0348	AAAAAAAAAAAAAAAAAAAAAA
Stat1(2)		mm64	280	301	+	11.2606	2.71e-05	0.0348	AAAAAAAAAAAAAAAAAAAAAA
Stat1(2)		mm11	397	418	+	11.2606	2.71e-05	0.0348	AAAAAAAAAAAAAAAAAAAAAA
Stat1(2)		mm11	398	419	+	11.2606	2.71e-05	0.0348	AAAAAAAAAAAAAAAAAAAAAA
Stat1(2)		mm11	399	420	+	11.2606	2.71e-05	0.0348	AAAAAAAAAAAAAAAAAAAAAA
Stat1(2)		mm120	479	500	-	11.2606	2.71e-05	0.0348	AAAAAAAAAAAAAAAAAAAAAA
Stat1(2)		mm120	480	501	-	11.2606	2.71e-05	0.0348	AAAAAAAAAAAAAAAAAAAAAA
Stat1(2)		mm120	481	502	-	11.2606	2.71e-05	0.0348	AAAAAAAAAAAAAAAAAAAAAA
Stat1(2)		mm120	482	503	-	11.2606	2.71e-05	0.0348	AAAAAAAAAAAAAAAAAAAAAA
Stat1(2)		mm120	483	504	-	11.2606	2.71e-05	0.0348	AAAAAAAAAAAAAAAAAAAAAA
Stat1(2)		mm120	484	505	-	11.2606	2.71e-05	0.0348	AAAAAAAAAAAAAAAAAAAAAA
Stat1(2)		mm151	516	537	-	11.2606	2.71e-05	0.0348	AAAAAAAAAAAAAAAAAAAAAT
Stat1(2)		mm151	517	538	-	11.2606	2.71e-05	0.0348	AAAAAAAAAAAAAAAAAAAAAA
Stat1(2)		mm151	518	539	-	11.2606	2.71e-05	0.0348	AAAAAAAAAAAAAAAAAAAAAA
Stat1(2)		mm151	519	540	-	11.2606	2.71e-05	0.0348	AAAAAAAAAAAAAAAAAAAAAA
Stat1(2)		mm151	520	541	-	11.2606	2.71e-05	0.0348	AAAAAAAAAAAAAAAAAAAAAA
Stat1(2)		mm151	521	542	-	11.2606	2.71e-05	0.0348	AAAAAAAAAAAAAAAAAAAAAA
Stat1(2)		mm151	522	543	-	11.2606	2.71e-05	0.0348	AAAAAAAAAAAAAAAAAAAAAA
Stat1(2)		mm151	523	544	-	11.2606	2.71e-05	0.0348	AAAAAAAAAAAAAAAAAAAAAA
Stat1(2)		mm151	524	545	-	11.2606	2.71e-05	0.0348	AAAAAAAAAAAAAAAAAAAAAA
Stat1(2)		mm151	525	546	-	11.2606	2.71e-05	0.0348	AAAAAAAAAAAAAAAAAAAAAA
Stat1(2)		mm143	562	583	+	11.2606	2.71e-05	0.0348	AAAAAAAAAAAAAAAAAAAAAA
Stat1(2)		mm38	592	613	+	11.2606	2.71e-05	0.0348	AAAAAAAAAAAAAAAAAAAAAA
Stat1(2)		mm38	593	614	+	11.2606	2.71e-05	0.0348	AAAAAAAAAAAAAAAAAAAAAA
Stat1(2)		mm38	594	615	+	11.2606	2.71e-05	0.0348	AAAAAAAAAAAAAAAAAAAAAT
Stat1(2)		mm109	814	835	+	11.2606	2.71e-05	0.0348	AAAAAAAAAAAAAAAAAAAAAA
Stat1(2)		mm109	815	836	+	11.2606	2.71e-05	0.0348	AAAAAAAAAAAAAAAAAAAAAA
Stat1(2)		mm109	816	837	+	11.2606	2.71e-05	0.0348	AAAAAAAAAAAAAAAAAAAAAA
Stat1(2)		mm109	817	838	+	11.2606	2.71e-05	0.0348	AAAAAAAAAAAAAAAAAAAAAA
Klf6		mm183	652	670	+	11.1152	2.73e-05	0.0295	GGGGGGGGGGAGTCGAGGA
Klf6		mm51	696	714	+	11.1152	2.73e-05	0.0295	GGGAGGGAGGAGTGGGGGA
Klf6		mm26	705	723	+	11.1152	2.73e-05	0.0295	GCGGGGGTGGGGAGGATGT
Klf6		mm203	126	144	-	11.1152	2.73e-05	0.0295	GCTGGGGGGTGGACTGGGG
Klf6		mm39	209	227	-	11.1152	2.73e-05	0.0295	GGAGGGGAGGGGAGAAGGC
Klf6		mm63	458	476	-	11.1152	2.73e-05	0.0295	GGAGGGGGGGGGGGAACAC
Klf6		mm198	473	491	-	11.1152	2.73e-05	0.0295	CGGAGGGGGTGGGGGACTC
Klf6		mm114	651	669	-	11.1152	2.73e-05	0.0295	GGGAGGGAGGAGGGAGGGA
Klf6		mm70	684	702	-	11.1152	2.73e-05	0.0295	CTCAGGGGGTGGCCTGCCC
Klf6		mm94	798	816	-	11.1152	2.73e-05	0.0295	GTGGGGGGGGAGGCTAGCC
Klf6		mm212	884	902	-	11.1152	2.73e-05	0.0295	CTGAGGGCGGTGAGGAGCC
Klf6		mm33	906	924	+	11.1091	2.73e-05	0.0295	GGGCGGGCGGGGGTGGACC
Klf6		mm39	185	203	+	11.097	2.75e-05	0.0295	GGCCGGGAGGGGAGCGCCC
Klf6		mm163	535	553	+	11.097	2.75e-05	0.0295	GGGGGGGGGTCGGGGGGGG
Klf6		mm199	555	573	+	11.097	2.75e-05	0.0295	CGGGGGGTGGGGGGGTTGC
Klf6		mm71	900	918	+	11.097	2.75e-05	0.0295	GCCCGGGAGGGGGGCGGAC
Klf6		mm173	932	950	+	11.097	2.75e-05	0.0295	CAGTGGGCGCGGCCCGGGG
Klf6		mm197	982	1000	+	11.097	2.75e-05	0.0295	GCGAGGGCGGCGCGCTGCG
Klf6		mm39	194	212	-	11.097	2.75e-05	0.0295	AGGCGGGCGGGGCGCTCCC
Klf6		mm39	253	271	-	11.097	2.75e-05	0.0295	GCGGGGGAGGAGGCCTGGG
Klf6		mm183	464	482	-	11.097	2.75e-05	0.0295	CAGCGGGCGAGGGGCGGGG
Klf6		mm145	566	584	-	11.097	2.75e-05	0.0295	CCGGGGGAGGGGAGGCGGG
Klf6		mm197	655	673	-	11.097	2.75e-05	0.0295	CGGTGGGCGGGGCCGGAGA
Klf6		mm201	657	675	-	11.097	2.75e-05	0.0295	CGAGGGGCGGCGCCCCGCG
Klf6		mm98	709	727	-	11.097	2.75e-05	0.0295	CGCGGGGGGCGGGGGAGGG
Klf6		mm107	793	811	-	11.097	2.75e-05	0.0295	CGCGGGGCGAGGGCCTCAG
Klf6		mm190	822	840	-	11.097	2.75e-05	0.0295	GCGCGGGCGCGGGGTGCGG
Klf6		mm114	868	886	-	11.097	2.75e-05	0.0295	CGGCGGGCGGTGGGGGGGA
Klf6		mm29	936	954	-	11.097	2.75e-05	0.0295	GGGGGGGGGGGGGGGCCAC
Klf6		mm140	971	989	-	11.097	2.75e-05	0.0295	GGAGGGGCGGGGCGCCACG
Klf6		mm163	773	791	+	10.9455	2.75e-05	0.0295	GCTGGGGCTGGGGGCGCGC
Klf6		mm185	933	951	+	10.9455	2.75e-05	0.0295	CTGGGGCCGGGGCGGGGCG
Klf6		mm105	895	913	-	10.9455	2.75e-05	0.0295	GCCGCGGCGGGGCGGGGTG
Klf6		mm107	905	923	-	10.9455	2.75e-05	0.0295	GGGGCGGCGGGGCGGGGCT
Klf6		mm88	965	983	-	10.8667	2.81e-05	0.0295	TGAGGGGTGTGGTCTACAG
Stat1(2)		mm147	434	455	+	11.1879	2.81e-05	0.0357	TGAAAAGGGAAAAAAAGGGGGG
Stat1(2)		mm37	448	469	+	11.1879	2.81e-05	0.0357	GAGAAAAGGAAAAGCCGGTTTT
Stat1(2)		mm190	444	465	-	11.1879	2.81e-05	0.0357	TAAGAAGGGAAACTTCAGCCAT
Stat1(2)		mm92	542	563	+	11.1879	2.81e-05	0.0357	CAGAAATGGAAATTCCAGCAAG
Stat1(2)		mm118	846	867	-	11.1697	2.89e-05	0.0365	TCAGAACAGAAAACCCGCCAGC
Klf6		mm66	127	145	-	10.8606	2.93e-05	0.0295	GTGAGGGCGGGGCTTGAAG
Klf6		mm136	173	191	-	10.8606	2.93e-05	0.0295	GGTGGGGAGGGGATGGGAA
Klf6		mm206	383	401	-	10.8606	2.93e-05	0.0295	GGGGGGGGGGGGGAAACAA
Klf6		mm198	873	891	-	10.8606	2.93e-05	0.0295	GTGGGGGGGGGGGTCAGAA
Klf6		mm134	909	927	-	10.8606	2.93e-05	0.0295	TGGGGGGGGGGGAAGACAC
Stat1(2)		mm101	9	30	+	10.9333	2.97e-05	0.0373	AGAAAAAAGAAAAGGCCAAGGG
Stat1(2)		mm68	706	727	-	10.9333	2.97e-05	0.0373	GAGAAAGTGAAAGTAAGAGGGT
Stat1(2)		mm193	117	138	-	10.9212	3.03e-05	0.0377	AGAAAAAAGAAAGATCTGGAAG
Stat1(2)		mm102	193	214	+	10.9212	3.03e-05	0.0377	CAGAAAGAGAAAAAGCAGGTGT
Stat1(2)		mm68	304	325	+	10.9212	3.03e-05	0.0377	AGGGAATGGAAAAGAAACCATC
Klf6		mm137	378	396	+	10.8485	3.08e-05	0.0295	CCTGGGGCGGAGACCCCAA
Klf6		mm79	473	491	+	10.8485	3.08e-05	0.0295	AGCAGGGCGTGGTGGTGCA
Klf6		mm199	571	589	+	10.8485	3.08e-05	0.0295	TGCTGGGTGGGGACCACAC
Klf6		mm100	854	872	+	10.8485	3.08e-05	0.0295	GGGGGGGTGCAGTCCACAG
Klf6		mm184	212	230	-	10.8485	3.08e-05	0.0295	AAGGGGGCGAAGGCTGGGT
Klf6		mm192	568	586	-	10.8485	3.08e-05	0.0295	AAAGGGGAGGGGGCTGGTG
Klf6		mm145	603	621	-	10.8485	3.08e-05	0.0295	CTGAGGGTGCAGCGCAGGG
Klf6		mm8	701	719	-	10.8485	3.08e-05	0.0295	GAGTGGGTGGAGACGGGGT
Klf6		mm202	779	797	-	10.8485	3.08e-05	0.0295	ACCAGGGTGGGGACAGAGG
Stat1(2)		mm119	188	209	-	10.9152	3.09e-05	0.0384	TGGAAAGAGAAACCAGCTGTGG
Klf6		mm201	34	52	+	10.8424	3.1e-05	0.0295	GGGAGGGGGGTGGTGGGGG
Klf6		mm19	55	73	+	10.8424	3.1e-05	0.0295	GGGGGGGGGGGGGTGTCAC
Klf6		mm138	111	129	+	10.8424	3.1e-05	0.0295	CGCGGGGCGTGGCAGCTCC
Klf6		mm201	783	801	+	10.8424	3.1e-05	0.0295	GGGAGGGCGCGGGAGGACC
Klf6		mm8	955	973	+	10.8424	3.1e-05	0.0295	GGCGGGGCGGGGCAGCAAG
Klf6		mm198	33	51	-	10.8424	3.1e-05	0.0295	GAGGGGGCGCGGGTGCGGC
Klf6		mm111	84	102	-	10.8424	3.1e-05	0.0295	AGCCGGGCGGTGGTGGCGC
Klf6		mm35	717	735	-	10.8424	3.1e-05	0.0295	CGCGGGGGGCGGCTCGCGA
Klf6		mm202	975	993	-	10.8424	3.1e-05	0.0295	GGGAGGGGGAGGGACGGGG
Klf6		mm12	92	110	+	10.8303	3.15e-05	0.0295	GGGTGGGTGGGGGCTGTGC
Klf6		mm26	697	715	+	10.8303	3.15e-05	0.0295	GGGAGGGTGCGGGGGTGGG
Klf6		mm197	718	736	+	10.8303	3.15e-05	0.0295	CCGGGGGAGTAGGGGGTGG
Klf6		mm114	735	753	+	10.8303	3.15e-05	0.0295	GCCTGGGCGAGGAGCAGCC
Klf6		mm125	741	759	+	10.8303	3.15e-05	0.0295	GGGCGGGCGTGGGGGTGAG
Klf6		mm190	801	819	+	10.8303	3.15e-05	0.0295	CGGCGGGTGGGGGGCTCGA
Klf6		mm8	862	880	+	10.8303	3.15e-05	0.0295	GGGTGGGAGTAGGGGGCGG
Klf6		mm204	879	897	+	10.8303	3.15e-05	0.0295	GGACGGGTGGGGGGGCGGG
Klf6		mm160	67	85	-	10.8303	3.15e-05	0.0295	GGGAGGGCGTCGGGCGAGG
Klf6		mm143	94	112	-	10.8303	3.15e-05	0.0295	GCCCGGGCGGCGGCTGCAG
Klf6		mm39	204	222	-	10.8303	3.15e-05	0.0295	GGAGGGGAGAAGGCGGGCG
Klf6		mm39	214	232	-	10.8303	3.15e-05	0.0295	GCGCGGGAGGGGAGGGGAG
Klf6		mm177	228	246	-	10.8303	3.15e-05	0.0295	AAGTGGGGGGGGGGGGGGG
Klf6		mm183	457	475	-	10.8303	3.15e-05	0.0295	CGAGGGGCGGGGACCCTCG
Klf6		mm114	664	682	-	10.8303	3.15e-05	0.0295	GGGCGGGCGTGGAGGGAGG
Klf6		mm195	689	707	-	10.8303	3.15e-05	0.0295	GGAGGGGAGGGGAGGGAGG
Klf6		mm183	766	784	-	10.8303	3.15e-05	0.0295	GGGTGGGGGGAGGCTGGGC
Klf6		mm183	785	803	-	10.8303	3.15e-05	0.0295	CGCGGGGGGTGGAGGGTGG
Klf6		mm162	803	821	-	10.8303	3.15e-05	0.0295	CACTGGGGGGGGGGGGGGA
Klf6		mm94	806	824	-	10.8303	3.15e-05	0.0295	GGGTGGGAGTGGGGGGGGA
Klf6		mm202	870	888	-	10.8303	3.15e-05	0.0295	AACGGGGCGGCGGGCTGCG
Klf6		mm145	889	907	-	10.8303	3.15e-05	0.0295	AGGGGGGGGAAGCGCGCCC
Klf6		mm202	948	966	-	10.8303	3.15e-05	0.0295	CCGAGGGAGGGGGCTGTGC
Klf6		mm135	964	982	-	10.8303	3.15e-05	0.0295	GACTGGGGGGGGCGGAGGG
Klf6		mm163	767	785	+	10.6788	3.17e-05	0.0295	TCCGGGGCTGGGGCTGGGG
Klf6		mm213	801	819	+	10.6788	3.17e-05	0.0295	TCGGGGGCGGGAGCTGGGC
Klf6		mm24	873	891	+	10.6788	3.17e-05	0.0295	TGCGCGGCGGGGCGGGGAG
Klf6		mm76	889	907	+	10.6788	3.17e-05	0.0295	ATGGGGGCGGGCGCGGCGG
Klf6		mm33	902	920	+	10.6788	3.17e-05	0.0295	CCCAGGGCGGGCGGGGGTG
Klf6		mm185	932	950	+	10.6788	3.17e-05	0.0295	ACTGGGGCCGGGGCGGGGC
Klf6		mm74	340	358	-	10.6788	3.17e-05	0.0295	GCGGGGCCGGGGCGGAGCT
Klf6		mm35	722	740	-	10.6788	3.17e-05	0.0295	CGGAGCGCGGGGGGCGGCT
Klf6		mm198	879	897	-	10.6788	3.17e-05	0.0295	GGTGGAGTGGGGGGGGGGG
Klf6		mm160	945	963	-	10.6788	3.17e-05	0.0295	TGCGGGGCGGGAGGGAGGG
Stat1(2)		mm53	780	801	+	10.903	3.19e-05	0.0395	AAGTAACAGAAAGCAAGCCCCA
Stat1(2)		mm8	97	118	-	10.6545	3.36e-05	0.0415	GAAAAAAAGAAAAAACCCTAGC
Klf6		mm39	541	559	+	10.5939	3.39e-05	0.03	CACGGGGTGCAGGTCACTG
Klf6		mm63	456	474	-	10.5939	3.39e-05	0.03	AGGGGGGGGGGGAACACTA
Klf6		mm127	858	876	-	10.5939	3.39e-05	0.03	GCTTGGGTGGGGGTGAGAA
Stat1(2)		mm21	521	542	-	10.6485	3.48e-05	0.0426	CAGGAATAGAAACCCTGACTAA
Stat1(2)		mm161	847	868	+	10.6485	3.48e-05	0.0426	GCGGAAAGGAAAGGAAAAGAGA
Stat1(2)		mm20	953	974	-	10.6485	3.48e-05	0.0426	CAGGAATAGAAACCCTGACTAA
Klf6		mm132	517	535	+	10.5818	3.54e-05	0.03	AGAGGGGTGGGGGGAAAAG
Klf6		mm207	829	847	+	10.5818	3.54e-05	0.03	AACAGGGTGAGGGGAGGAG
Klf6		mm145	845	863	+	10.5818	3.54e-05	0.03	CCTGGGGCGTAGAGTTGAC
Klf6		mm134	346	364	-	10.5818	3.54e-05	0.03	AGCAGGGAGGAGGCTGGAT
Klf6		mm81	462	480	-	10.5818	3.54e-05	0.03	AGGAGGGAGTAGGCAGCCA
Klf6		mm95	770	788	-	10.5818	3.54e-05	0.03	ACCAGGGAGTAGCCTGCTG
Klf6		mm38	879	897	-	10.5818	3.54e-05	0.03	ACAAGGGAGTAGGCAGGCC
Klf6		mm133	928	946	-	10.5818	3.54e-05	0.03	GAGAGGGCGTTGGGAAGCA
Klf6		mm39	48	66	+	10.5758	3.6e-05	0.03	GGGGGGGTGGAGGAGTTCG
Klf6		mm89	50	68	+	10.5758	3.6e-05	0.03	GGAGGGGCGTCGGTGTCCG
Klf6		mm167	62	80	+	10.5758	3.6e-05	0.03	AGCTGGGTGGTGGTGGCGC
Klf6		mm197	674	692	+	10.5758	3.6e-05	0.03	CGCCGGGAGGAGGAGAGGG
Klf6		mm183	961	979	-	10.5758	3.6e-05	0.03	GGGAGGGGGTGGGAGGAGG
Stat1(2)		mm81	762	783	-	10.6364	3.62e-05	0.0442	AGGTAATAGAAAGAGCACCACA
Stat1(2)		mm42	182	203	-	10.4909	3.7e-05	0.045	GGAGATCGGAAAGACCCTTTGA
Klf6		mm63	221	239	+	10.5636	3.71e-05	0.03	GAAGGGGGGGGGGGGGAGA
Klf6		mm211	388	406	+	10.5636	3.71e-05	0.03	GGGGGGGGGGAGAGTTGCG
Klf6		mm140	597	615	+	10.5636	3.71e-05	0.03	GACAGGGTGAGGCCGTCCC
Klf6		mm183	650	668	+	10.5636	3.71e-05	0.03	GGGGGGGGGGGGAGTCGAG
Klf6		mm180	55	73	-	10.5636	3.71e-05	0.03	GGAGGGGAGGAGGGGGAGA
Klf6		mm11	219	237	-	10.5636	3.71e-05	0.03	GGGGGGGGGGAGGGGAACA
Klf6		mm63	459	477	-	10.5636	3.71e-05	0.03	CGGAGGGGGGGGGGGAACA
Klf6		mm138	479	497	-	10.5636	3.71e-05	0.03	GGCGGGGGGGGGGGTGTAA
Klf6		mm209	652	670	-	10.5636	3.71e-05	0.03	GCCAGGGAGCAGGCCAGGC
Klf6		mm160	920	938	-	10.5636	3.71e-05	0.03	AGGAGGGGGCGGGGGAGGC
Klf6		mm160	937	955	-	10.5636	3.71e-05	0.03	GGGAGGGAGGGGAGCCCAG
Klf6		mm28	676	694	+	10.4242	3.73e-05	0.03	GGGGGGTTGGGGTTGGGGG
Klf6		mm28	696	714	+	10.4242	3.73e-05	0.03	GTGGGGGTTGGGGTGGGGG
Klf6		mm8	858	876	+	10.4242	3.73e-05	0.03	GGCGGGGTGGGAGTAGGGG
Klf6		mm164	676	694	-	10.4242	3.73e-05	0.03	ATGGGGGCTGGGCTGGGGG
Klf6		mm94	810	828	-	10.4242	3.73e-05	0.03	GTGGGGGTGGGAGTGGGGG
Klf6		mm198	16	34	+	10.4121	3.81e-05	0.03	CGAGGGGCGGACGCAGGGC
Klf6		mm149	286	304	+	10.4121	3.81e-05	0.03	TGCAGGGCGGGCAGGGCGG
Klf6		mm70	465	483	+	10.4121	3.81e-05	0.03	CGTGGTGTGGGGCGGAGCC
Klf6		mm101	577	595	+	10.4121	3.81e-05	0.03	CTGGGGGTCGGGGGTGGGG
Klf6		mm183	615	633	+	10.4121	3.81e-05	0.03	CTCGGGCTGGGGGCGGGAC
Klf6		mm35	633	651	+	10.4121	3.81e-05	0.03	CCGAGCGCGGAGTGGGCGG
Klf6		mm140	642	660	+	10.4121	3.81e-05	0.03	CACGGCGTGGGGCCAGCGC
Klf6		mm12	686	704	+	10.4121	3.81e-05	0.03	GTCGCGGCGGAGACCGCCC
Klf6		mm148	860	878	+	10.4121	3.81e-05	0.03	GCAGAGGTGGGGGGCGGTC
Klf6		mm205	935	953	+	10.4121	3.81e-05	0.03	GTCACGGCGGAGGCGGGCC
Klf6		mm47	961	979	+	10.4121	3.81e-05	0.03	CGGAGGGTAGGGGCGGGCT
Klf6		mm127	54	72	-	10.4121	3.81e-05	0.03	TGGAGGGCGGAAGCCGCGC
Klf6		mm205	278	296	-	10.4121	3.81e-05	0.03	GCTAGGGCAGAGGCCGCCC
Klf6		mm204	587	605	-	10.4121	3.81e-05	0.03	CTGGGGGCATGGAGCGGGC
Klf6		mm160	791	809	-	10.4121	3.81e-05	0.03	GGCAGCGCGGAGCGAGCGG
Klf6		mm76	837	855	-	10.4121	3.81e-05	0.03	ATAGGGACGGGGCGGGGCG
Klf6		mm104	867	885	-	10.4121	3.81e-05	0.03	GGCGGGGCGGGAACGGCTA
Klf6		mm148	927	945	-	10.4121	3.81e-05	0.03	CCGGAGGCGGAGTGCAGGG
Klf6		mm135	939	957	-	10.4121	3.81e-05	0.03	GCTGGGGTGGGAGGGAGGC
Stat1(2)		mm161	865	886	+	10.4788	3.81e-05	0.0462	GAGAAAAGGAGAGCGCAGCGAG
Klf6		mm201	318	336	+	10.3939	3.82e-05	0.03	GCCGGGGACGGGCGCGGGG
Klf6		mm183	641	659	+	10.3939	3.82e-05	0.03	GGCGGGGATGGGGGGGGGG
Klf6		mm160	690	708	+	10.3939	3.82e-05	0.03	GCCCGAGCGGGGCCGGCCG
Klf6		mm160	769	787	+	10.3939	3.82e-05	0.03	GGGGTGGCGAGGGCCGGGG
Klf6		mm86	847	865	+	10.3939	3.82e-05	0.03	CCGGAGGAGGGGCGCGCGC
Klf6		mm201	859	877	+	10.3939	3.82e-05	0.03	GGCGCGGCGCGGCGCGGGG
Klf6		mm24	868	886	+	10.3939	3.82e-05	0.03	GCGGGTGCGCGGCGGGGCG
Klf6		mm164	951	969	+	10.3939	3.82e-05	0.03	GCGGCGGCGGTGGCGGCGG
Klf6		mm164	957	975	+	10.3939	3.82e-05	0.03	GCGGTGGCGGCGGCGGCGG
Klf6		mm164	966	984	+	10.3939	3.82e-05	0.03	GCGGCGGCGGTGGCGGCGG
Klf6		mm74	341	359	-	10.3939	3.82e-05	0.03	GGCGGGGCCGGGGCGGAGC
Klf6		mm74	347	365	-	10.3939	3.82e-05	0.03	GCCGGGGGCGGGGCCGGGG
Klf6		mm8	371	389	-	10.3939	3.82e-05	0.03	GGGGGGGGCGGGGCGGGGG
Klf6		mm71	461	479	-	10.3939	3.82e-05	0.03	GGGGGGGAGGGTGGGGGGC
Klf6		mm160	475	493	-	10.3939	3.82e-05	0.03	GGCGCGGCGGCGGCGGCGG
Klf6		mm160	478	496	-	10.3939	3.82e-05	0.03	CGGGGCGCGGCGGCGGCGG
Klf6		mm160	485	503	-	10.3939	3.82e-05	0.03	GCGCGGCCGGGGCGCGGCG
Klf6		mm160	491	509	-	10.3939	3.82e-05	0.03	CGCGGAGCGCGGCCGGGGC
Klf6		mm160	563	581	-	10.3939	3.82e-05	0.03	GCGGTGGCGGGGCGCCCGG
Klf6		mm145	578	596	-	10.3939	3.82e-05	0.03	CCGGGGCCGCGGCCGGGGG
Klf6		mm2	641	659	-	10.3939	3.82e-05	0.03	GCCGGGGCGGCAGGCGGGC
Klf6		mm197	662	680	-	10.3939	3.82e-05	0.03	CCCGGCGCGGTGGGCGGGG
Klf6		mm98	714	732	-	10.3939	3.82e-05	0.03	GCGCGCGCGGGGGGCGGGG
Klf6		mm105	802	820	-	10.3939	3.82e-05	0.03	GGGCGGGCGGGCGCCGCCG
Stat1(2)		mm76	372	393	+	10.4667	3.82e-05	0.0462	GAGGAATATAAAGCGATGGCGG
Stat1(2)		mm197	355	376	-	10.4	3.89e-05	0.0467	AGAAAAGTGAAAGTCAAACACA
Stat1(2)		mm105	447	468	-	10.4	3.89e-05	0.0467	TAAAAACCGAAAGAAACTCTCT
Stat1(2)		mm148	433	454	-	10.3879	3.91e-05	0.0468	GAAAAATAGAAAGGCAAGTTTA
Klf6		mm91	574	592	+	10.3273	4.02e-05	0.031	AAAAGGGAGGGGGTCACCT
Klf6		mm204	459	477	-	10.3273	4.02e-05	0.031	AAAGGGGAGGAGATCGCTG
Stat1(2)		mm55	574	595	+	10.3818	4.08e-05	0.0487	AGGAAACAGAAACACTGATTAT
Klf6		mm205	547	565	+	10.3091	4.25e-05	0.031	AGGAGGGGGAGGATGGGGG
Klf6		mm193	799	817	+	10.3091	4.25e-05	0.031	CAGAGGGCGCTGCAGACGC
Klf6		mm12	820	838	+	10.3091	4.25e-05	0.031	AGGGGGGAGGAGCTGAACC
Klf6		mm71	904	922	+	10.3091	4.25e-05	0.031	GGGAGGGGGGCGGACACAC
Klf6		mm92	932	950	+	10.3091	4.25e-05	0.031	GGAGGGGTGAGGCATGAGC
Klf6		mm177	219	237	-	10.3091	4.25e-05	0.031	GGGGGGGGGGAGCAGAAGA
Klf6		mm34	244	262	-	10.3091	4.25e-05	0.031	ACCAGGGAGTCGGAGGGGC
Klf6		mm114	257	275	-	10.3091	4.25e-05	0.031	AGCGGGGCGAAGGATGTGC
Klf6		mm112	695	713	-	10.3091	4.25e-05	0.031	GGGTGGGTGTGGCTGAACG
Klf6		mm145	892	910	-	10.3091	4.25e-05	0.031	GGAAGGGGGGGGAAGCGCG
Klf6		mm190	485	503	+	10.297	4.4e-05	0.031	GGGGGGGGGGGGAGTAAAG
Klf6		mm183	655	673	+	10.297	4.4e-05	0.031	GGGGGGGAGTCGAGGAGGA
Klf6		mm58	287	305	-	10.297	4.4e-05	0.031	CCCAGGGGGAGGAGGAGAG
Klf6		mm70	364	382	-	10.297	4.4e-05	0.031	GACAGGGTGACGGGTGGGG
Klf6		mm160	912	930	-	10.297	4.4e-05	0.031	GCGGGGGAGGCGAGGAGAA
Klf6		mm175	512	530	+	10.1576	4.5e-05	0.031	CCTGGGGTAGGGGTGGGCA
Klf6		mm163	572	590	+	10.1576	4.5e-05	0.031	GGAGGCGCGGGGGTAGCAG
Klf6		mm26	687	705	+	10.1576	4.5e-05	0.031	GGAGGGATGGGGGAGGGTG
Klf6		mm125	743	761	+	10.1576	4.5e-05	0.031	GCGGGCGTGGGGGTGAGTC
Klf6		mm10	176	194	-	10.1576	4.5e-05	0.031	AGGGCGGTGGGGCTGGGGT
Klf6		mm205	288	306	-	10.1576	4.5e-05	0.031	GGCAGGGCGGGCTAGGGCA
Klf6		mm31	472	490	-	10.1576	4.5e-05	0.031	AGGGGGTTGGGGGTGGGGT
Klf6		mm70	463	481	+	10.1455	4.71e-05	0.031	TGCGTGGTGTGGGGCGGAG
Klf6		mm16	903	921	+	10.1455	4.71e-05	0.031	AATGGGATGGGGGGCGGGG
Klf6		mm40	126	144	-	10.1455	4.71e-05	0.031	TGAGGGGTGGGAGCGACCC
Klf6		mm31	473	491	-	10.1455	4.71e-05	0.031	TAGGGGGTTGGGGGTGGGG
Klf6		mm150	641	659	-	10.1455	4.71e-05	0.031	AGGAGGGCGGAAGGAGGGG
Klf6		mm150	652	670	-	10.1455	4.71e-05	0.031	AGGAGGGCGGAAGGAGGGC
Klf6		mm114	662	680	-	10.1455	4.71e-05	0.031	GCGGGCGTGGAGGGAGGGA
Klf6		mm164	682	700	-	10.1455	4.71e-05	0.031	AGTGGGATGGGGGCTGGGC
Klf6		mm164	700	718	-	10.1455	4.71e-05	0.031	GGTGGGGCGTGTGCGAGGA
Klf6		mm53	891	909	-	10.1455	4.71e-05	0.031	TCCAGGCTGGGGGCCACCG
Klf6		mm100	941	959	-	10.1455	4.71e-05	0.031	ATGGGGGTGGAAGGGGCCC
Klf6		mm183	959	977	-	10.1455	4.71e-05	0.031	GAGGGGGTGGGAGGAGGGA
Klf6		mm63	525	543	+	10.1394	4.72e-05	0.031	GCCGGGCAGGGGGAGGGGG
Klf6		mm164	597	615	+	10.1394	4.72e-05	0.031	GGGGCGGGGGGGGTCGGCG
Klf6		mm190	930	948	+	10.1394	4.72e-05	0.031	GGGCGGGCCGGGGAGGCGC
Klf6		mm164	948	966	+	10.1394	4.72e-05	0.031	GCGGCGGCGGCGGTGGCGG
Klf6		mm164	963	981	+	10.1394	4.72e-05	0.031	GCGGCGGCGGCGGTGGCGG
Klf6		mm163	978	996	+	10.1394	4.72e-05	0.031	GCGGCGGCGCGGGAGGCGG
Klf6		mm160	469	487	-	10.1394	4.72e-05	0.031	GCGGCGGCGGCGGTGGCGG
Klf6		mm145	567	585	-	10.1394	4.72e-05	0.031	GCCGGGGGAGGGGAGGCGG
Klf6		mm183	574	592	-	10.1394	4.72e-05	0.031	GGGGGCGGGGGGCAGGGCG
Klf6		mm140	982	1000	-	10.1394	4.72e-05	0.031	CGGGAGGCGCGGGAGGGGC
Klf6		mm164	284	302	+	10.1273	4.77e-05	0.031	CGGAGAGCGGTGCGGGCGC
Klf6		mm204	327	345	+	10.1273	4.77e-05	0.031	GGCGGGAGGGAGCGCGGCG
Klf6		mm160	672	690	+	10.1273	4.77e-05	0.031	CGCGGGCCGTGGGGGGAGG
Klf6		mm12	703	721	+	10.1273	4.77e-05	0.031	CCAGGCGCGGGGCGGTGGC
Klf6		mm143	707	725	+	10.1273	4.77e-05	0.031	GCCAGGGAGGGAGGCGGGC
Klf6		mm12	711	729	+	10.1273	4.77e-05	0.031	GGGGCGGTGGCGCCGGCGC
Klf6		mm98	776	794	+	10.1273	4.77e-05	0.031	GGACGGTCGGGGGCGGGGC
Klf6		mm163	799	817	+	10.1273	4.77e-05	0.031	GCGCGCGCGTGGCCGGGGG
Klf6		mm34	824	842	+	10.1273	4.77e-05	0.031	CCGGGGGTGGGTGGGTGGG
Klf6		mm2	834	852	+	10.1273	4.77e-05	0.031	CGCGGGGCAGGGAGGGACG
Klf6		mm8	881	899	+	10.1273	4.77e-05	0.031	GGCCGGGCCGGGCCGGGAC
Klf6		mm33	890	908	+	10.1273	4.77e-05	0.031	GGGGAGGCGGTGCCCAGGG
Klf6		mm204	892	910	+	10.1273	4.77e-05	0.031	GGCGGGAAGGAGGCGGCGG
Klf6		mm2	892	910	+	10.1273	4.77e-05	0.031	CCCGGGGGTTGGGGCGCGG
Klf6		mm2	893	911	+	10.1273	4.77e-05	0.031	CCGGGGGTTGGGGCGCGGG
Klf6		mm76	898	916	+	10.1273	4.77e-05	0.031	GGCGCGGCGGGGCCTGACC
Klf6		mm207	903	921	+	10.1273	4.77e-05	0.031	GCGTGGGTCGGGGGCGCGC
Klf6		mm204	908	926	+	10.1273	4.77e-05	0.031	CGGCGGCTGGGGGCGGGGG
Klf6		mm39	921	939	+	10.1273	4.77e-05	0.031	GCGGGGGCGGAAGGGCGCG
Klf6		mm190	931	949	+	10.1273	4.77e-05	0.031	GGCGGGCCGGGGAGGCGCC
Klf6		mm197	950	968	+	10.1273	4.77e-05	0.031	GGCGGGGCCGCGGGGAGGG
Klf6		mm164	954	972	+	10.1273	4.77e-05	0.031	GCGGCGGTGGCGGCGGCGG
Klf6		mm50	969	987	+	10.1273	4.77e-05	0.031	GCGCGCGTGGGGGGGGGGC
Klf6		mm125	970	988	+	10.1273	4.77e-05	0.031	GGGGGGGAGGACCGGGGCG
Klf6		mm125	981	999	+	10.1273	4.77e-05	0.031	CCGGGGCGGGGGGGGAGCC
Klf6		mm39	118	136	-	10.1273	4.77e-05	0.031	CGGGAGGCGGGGAGGGTGG
Klf6		mm66	133	151	-	10.1273	4.77e-05	0.031	CCCGAGGTGAGGGCGGGGC
Klf6		mm160	200	218	-	10.1273	4.77e-05	0.031	AGGGGGCCGCGGGCGGCGG
Klf6		mm160	201	219	-	10.1273	4.77e-05	0.031	GAGGGGGCCGCGGGCGGCG
Klf6		mm70	219	237	-	10.1273	4.77e-05	0.031	GGGGTGGGGTGGGGGGGGC
Klf6		mm71	459	477	-	10.1273	4.77e-05	0.031	GGGGGAGGGTGGGGGGCGG
Klf6		mm183	462	480	-	10.1273	4.77e-05	0.031	GCGGGCGAGGGGCGGGGAC
Klf6		mm160	466	484	-	10.1273	4.77e-05	0.031	GCGGCGGCGGTGGCGGCAG
Klf6		mm45	540	558	-	10.1273	4.77e-05	0.031	GAGGGGGCTGGGGGCGTGG
Klf6		mm107	563	581	-	10.1273	4.77e-05	0.031	CGAGGGGCGCGTGCGGGGG
Klf6		mm160	568	586	-	10.1273	4.77e-05	0.031	GCGGGGCGGTGGCGGGGCG
Klf6		mm145	579	597	-	10.1273	4.77e-05	0.031	ACCGGGGCCGCGGCCGGGG
Klf6		mm160	600	618	-	10.1273	4.77e-05	0.031	CCGCGGCTGGGGCCCGGGC
Klf6		mm197	635	653	-	10.1273	4.77e-05	0.031	CCCGGTGAGTGGGCGGGGC
Klf6		mm45	646	664	-	10.1273	4.77e-05	0.031	GGAGGGGCTGGGGGCGTGG
Klf6		mm105	694	712	-	10.1273	4.77e-05	0.031	GGGAGGGGCGGGGCCGCGC
Klf6		mm45	699	717	-	10.1273	4.77e-05	0.031	GGAGGGGCTGGGGGCGTGG
Klf6		mm2	714	732	-	10.1273	4.77e-05	0.031	AGCGGGCCGGGGCGGCCCC
Klf6		mm2	715	733	-	10.1273	4.77e-05	0.031	GAGCGGGCCGGGGCGGCCC
Klf6		mm35	780	798	-	10.1273	4.77e-05	0.031	GAGGGGACGAGGCGCGGGG
Klf6		mm76	796	814	-	10.1273	4.77e-05	0.031	GCCGGGGGCGGGCCCGCAG
Klf6		mm76	801	819	-	10.1273	4.77e-05	0.031	AGCCGGCCGGGGGCGGGCC
Klf6		mm105	812	830	-	10.1273	4.77e-05	0.031	GCGGGCGTGCGGGCGGGCG
Klf6		mm202	862	880	-	10.1273	4.77e-05	0.031	GGCGGGCTGCGGGGGGCCG
Klf6		mm198	881	899	-	10.1273	4.77e-05	0.031	GGGGTGGAGTGGGGGGGGG
Klf6		mm171	916	934	-	10.1273	4.77e-05	0.031	CAGGGGTGGGGGCGGGGCC
Klf6		mm107	919	937	-	10.1273	4.77e-05	0.031	GAGGCGGCGAGGGCGGGGC
Klf6		mm107	922	940	-	10.1273	4.77e-05	0.031	GGCGAGGCGGCGAGGGCGG
Klf6		mm202	942	960	-	10.1273	4.77e-05	0.031	GAGGGGGCTGTGCCCGCCC
Klf6		mm190	972	990	-	10.1273	4.77e-05	0.031	GGGGGGTGGGGGGGTGGGC
Klf6		mm124	202	220	-	10.0606	4.9e-05	0.0317	AGCAGGGTGGAGCAAATGA
Klf6		mm64	384	402	-	10.0606	4.9e-05	0.0317	AGAGGGGCGTGGATGAAAT
Klf6		mm65	508	526	+	10.0485	4.95e-05	0.0317	AAGAGGGTGTAGGGATCAC
Klf6		mm2	442	460	+	10.0424	5.14e-05	0.0317	AAGAGGGAGGAGGAGGAGG
Klf6		mm108	653	671	-	10.0424	5.14e-05	0.0317	GGAGGGGTGAGGAAGTGCA
Klf6		mm39	834	852	-	10.0424	5.14e-05	0.0317	CCGCGGGTGTCGCTTGGCA
Klf6		mm70	813	831	+	10.0303	5.28e-05	0.0317	GGAGGGGAGAAGAGGGCAA
Klf6		mm200	104	122	-	10.0303	5.28e-05	0.0317	GAAAGGGTGGAGGGGCTGG
Klf6		mm63	390	408	-	10.0303	5.28e-05	0.0317	AGGAGGGAGAAGAGGGGGA
Klf6		mm102	538	556	-	10.0303	5.28e-05	0.0317	GAGGGGGAGAAGAGGAGAG
Klf6		mm34	113	131	+	9.89091	5.54e-05	0.0317	GGCGGGGCAGAGTTTGGGA
Klf6		mm138	169	187	+	9.89091	5.54e-05	0.0317	GCGAGGCCGTGGCTTGGCT
Klf6		mm211	374	392	+	9.89091	5.54e-05	0.0317	TGGAAGGTGGAGGAGGGGG
Klf6		mm117	596	614	+	9.89091	5.54e-05	0.0317	GTAGGGTCGGGGCATGCCA
Klf6		mm149	601	619	+	9.89091	5.54e-05	0.0317	ACCAGGGCTTGGGTGGGTC
Klf6		mm160	860	878	+	9.89091	5.54e-05	0.0317	GAGGGGGTTGAGCTGGCTC
Klf6		mm34	411	429	-	9.89091	5.54e-05	0.0317	AGAGGGGCAGGGAAGGGTG
Klf6		mm98	939	957	-	9.89091	5.54e-05	0.0317	CAGAGGGCCGGGCTAGGAG
Klf6		mm1	975	993	-	9.89091	5.54e-05	0.0317	GCTGGGGTCTGGCAGAGCG
Klf6		mm161	198	216	+	9.87879	5.9e-05	0.0317	GTAGGAGTGGAGCCCAGCC
Klf6		mm175	240	258	+	9.87879	5.9e-05	0.0317	ATCGGTGTGGAGCCGAGCC
Klf6		mm42	306	324	+	9.87879	5.9e-05	0.0317	TGGGGGATGGAGGGCAGGA
Klf6		mm60	512	530	+	9.87879	5.9e-05	0.0317	ACAGGGCTGGGGCCCAGCT
Klf6		mm175	518	536	+	9.87879	5.9e-05	0.0317	GTAGGGGTGGGCAGGAGGG
Klf6		mm211	652	670	+	9.87879	5.9e-05	0.0317	CATGTGGTGGGGAGGAGCC
Klf6		mm79	697	715	+	9.87879	5.9e-05	0.0317	AGAGGGACGGAGGGAGGGA
Klf6		mm163	737	755	+	9.87879	5.9e-05	0.0317	AGCAGGGTGTGTGGAGCGC
Klf6		mm130	862	880	+	9.87879	5.9e-05	0.0317	GAGAGGGTTGGGGGAGCCA
Klf6		mm141	74	92	-	9.87879	5.9e-05	0.0317	CCTGGGTTGGAGACTGCGC
Klf6		mm36	373	391	-	9.87879	5.9e-05	0.0317	GCAGGGGTGGGAACGAGCT
Klf6		mm45	486	504	-	9.87879	5.9e-05	0.0317	GAGGGGCTGGGGCGTAGCT
Klf6		mm66	741	759	-	9.87879	5.9e-05	0.0317	GGCGGGGCTTGGTGGAGAA
Klf6		mm185	916	934	-	9.87879	5.9e-05	0.0317	AGTGGGTCGGAGACCGGAG
Klf6		mm2	467	485	+	9.87273	5.96e-05	0.0317	CGGGGCGGGGAGGTGGCGG
Klf6		mm114	469	487	+	9.87273	5.96e-05	0.0317	CCCGGAGGGGAGGTGGCCG
Klf6		mm63	510	528	+	9.87273	5.96e-05	0.0317	CGCCAGGTGGGGGAGGCCG
Klf6		mm135	619	637	+	9.87273	5.96e-05	0.0317	GCGGGGTGGGGGGTGGGGA
Klf6		mm183	636	654	+	9.87273	5.96e-05	0.0317	CGGCAGGCGGGGATGGGGG
Klf6		mm205	699	717	+	9.87273	5.96e-05	0.0317	GGGCGAGCGGGGGTTGGGG
Klf6		mm213	802	820	+	9.87273	5.96e-05	0.0317	CGGGGGCGGGAGCTGGGCC
Klf6		mm201	866	884	+	9.87273	5.96e-05	0.0317	CGCGGCGCGGGGCTGCGGA
Klf6		mm135	914	932	+	9.87273	5.96e-05	0.0317	GCAGGGGCGGGCCTGCGGC
Klf6		mm39	259	277	-	9.87273	5.96e-05	0.0317	GAGGCGGCGGGGGAGGAGG
Klf6		mm205	383	401	-	9.87273	5.96e-05	0.0317	GCGAGGGCGAGTCAGGCCG
Klf6		mm145	572	590	-	9.87273	5.96e-05	0.0317	CCGCGGCCGGGGGAGGGGA
Klf6		mm204	633	651	-	9.87273	5.96e-05	0.0317	CGGGGGTCGGCGGAGACCC
Klf6		mm114	668	686	-	9.87273	5.96e-05	0.0317	GGGAGGGCGGGCGTGGAGG
Klf6		mm112	933	951	-	9.87273	5.96e-05	0.0317	GGCGGGGTAGCGGACGCGC
Klf6		mm190	971	989	-	9.87273	5.96e-05	0.0317	GGGGGTGGGGGGGTGGGCA
Klf6		mm198	9	27	+	9.86061	6.18e-05	0.0317	CGCACGGCGAGGGGCGGAC
Klf6		mm198	11	29	+	9.86061	6.18e-05	0.0317	CACGGCGAGGGGCGGACGC
Klf6		mm211	32	50	-	9.86061	6.18e-05	0.0317	GGGAGGTCGGGGCCCCGGA
Klf6		mm198	42	60	-	9.86061	6.18e-05	0.0317	GGAGGAGAGGAGGGGGCGC
Klf6		mm39	113	131	-	9.86061	6.18e-05	0.0317	GGCGGGGAGGGTGGGAGAG
Klf6		mm115	135	153	+	9.86061	6.18e-05	0.0317	GAGGGGAGGGGGCGGGGAG
Klf6		mm115	142	160	+	9.86061	6.18e-05	0.0317	GGGGGCGGGGAGAGCGCGG
Klf6		mm136	185	203	-	9.86061	6.18e-05	0.0317	CGGAGGGGTGGGGGTGGGG
Klf6		mm160	211	229	-	9.86061	6.18e-05	0.0317	GAGAGGGAGGGAGGGGGCC
Klf6		mm177	229	247	-	9.86061	6.18e-05	0.0317	GAAGTGGGGGGGGGGGGGG
Klf6		mm205	258	276	-	9.86061	6.18e-05	0.0317	GGAGAGGCGGGGCCCTGAC
Klf6		mm98	278	296	-	9.86061	6.18e-05	0.0317	GGGAGGGAGGGAGGGAGGG
Klf6		mm98	282	300	-	9.86061	6.18e-05	0.0317	GGGAGGGAGGGAGGGAGGG
Klf6		mm82	285	303	-	9.86061	6.18e-05	0.0317	CCCGGCGGGGAGCGGAGGC
Klf6		mm98	286	304	-	9.86061	6.18e-05	0.0317	GGGAGGGAGGGAGGGAGGG
Klf6		mm98	290	308	-	9.86061	6.18e-05	0.0317	GGGAGGGAGGGAGGGAGGG
Klf6		mm98	294	312	-	9.86061	6.18e-05	0.0317	GGGAGGGAGGGAGGGAGGG
Klf6		mm98	298	316	-	9.86061	6.18e-05	0.0317	GGGAGGGAGGGAGGGAGGG
Klf6		mm160	298	316	-	9.86061	6.18e-05	0.0317	GCGGGAGCGGAGGGGCGAG
Klf6		mm143	299	317	-	9.86061	6.18e-05	0.0317	ACGTGGGCCGGGCGCGGGA
Klf6		mm98	302	320	-	9.86061	6.18e-05	0.0317	GGGAGGGAGGGAGGGAGGG
Klf6		mm98	306	324	-	9.86061	6.18e-05	0.0317	GGGAGGGAGGGAGGGAGGG
Klf6		mm201	325	343	+	9.86061	6.18e-05	0.0317	ACGGGCGCGGGGACGCGGG
Klf6		mm98	310	328	-	9.86061	6.18e-05	0.0317	GGGAGGGAGGGAGGGAGGG
Klf6		mm98	314	332	-	9.86061	6.18e-05	0.0317	GGGAGGGAGGGAGGGAGGG
Klf6		mm98	318	336	-	9.86061	6.18e-05	0.0317	GGGAGGGAGGGAGGGAGGG
Klf6		mm98	322	340	-	9.86061	6.18e-05	0.0317	GGGAGGGAGGGAGGGAGGG
Klf6		mm98	326	344	-	9.86061	6.18e-05	0.0317	GGGAGGGAGGGAGGGAGGG
Klf6		mm98	330	348	-	9.86061	6.18e-05	0.0317	GGGAGGGAGGGAGGGAGGG
Klf6		mm98	334	352	-	9.86061	6.18e-05	0.0317	GGGAGGGAGGGAGGGAGGG
Klf6		mm98	338	356	-	9.86061	6.18e-05	0.0317	GGGAGGGAGGGAGGGAGGG
Klf6		mm201	364	382	+	9.86061	6.18e-05	0.0317	GCCGGGGCGGCTGCGAGGA
Klf6		mm8	363	381	-	9.86061	6.18e-05	0.0317	CGGGGCGGGGGGAGCGGCA
Klf6		mm114	375	393	-	9.86061	6.18e-05	0.0317	GGCGGGGGAGAGGGGAGGG
Klf6		mm183	411	429	+	9.86061	6.18e-05	0.0317	CCAAGGGCCGCGGGGGCCC
Klf6		mm82	436	454	-	9.86061	6.18e-05	0.0317	CGAGTGGCGAGGCCGGGAG
Klf6		mm63	461	479	-	9.86061	6.18e-05	0.0317	GCCGGAGGGGGGGGGGGAA
Klf6		mm205	485	503	-	9.86061	6.18e-05	0.0317	GCCCGCGTGGGGAGGGCGC
Klf6		mm63	513	531	+	9.86061	6.18e-05	0.0317	CAGGTGGGGGAGGCCGGGC
Klf6		mm160	529	547	-	9.86061	6.18e-05	0.0317	AACGAGGCGCGGGCGGGCG
Klf6		mm205	549	567	+	9.86061	6.18e-05	0.0317	GAGGGGGAGGATGGGGGGG
Klf6		mm45	539	557	-	9.86061	6.18e-05	0.0317	AGGGGGCTGGGGGCGTGGC
Klf6		mm205	566	584	+	9.86061	6.18e-05	0.0317	GGGGGGGTGTGCGCCGACC
Klf6		mm101	587	605	+	9.86061	6.18e-05	0.0317	GGGGTGGGGTGGGGTGGGG
Klf6		mm115	593	611	+	9.86061	6.18e-05	0.0317	GGGGAGGCGGAGCCGCCAC
Klf6		mm145	590	608	-	9.86061	6.18e-05	0.0317	GCAGGGGGGGAACCGGGGC
Klf6		mm145	591	609	-	9.86061	6.18e-05	0.0317	CGCAGGGGGGGAACCGGGG
Klf6		mm49	618	636	+	9.86061	6.18e-05	0.0317	GGGAGGGAGGGAGGGAGGG
Klf6		mm49	622	640	+	9.86061	6.18e-05	0.0317	GGGAGGGAGGGAGGGAGGG
Klf6		mm35	636	654	+	9.86061	6.18e-05	0.0317	AGCGCGGAGTGGGCGGCGG
Klf6		mm183	645	663	+	9.86061	6.18e-05	0.0317	GGGATGGGGGGGGGGGGAG
Klf6		mm143	659	677	+	9.86061	6.18e-05	0.0317	CGCGGGAGGGGGACGAGGG
Klf6		mm143	664	682	+	9.86061	6.18e-05	0.0317	GAGGGGGACGAGGGCGCGG
Klf6		mm197	649	667	-	9.86061	6.18e-05	0.0317	GCGGGGCCGGAGAGCCCGG
Klf6		mm205	704	722	+	9.86061	6.18e-05	0.0317	AGCGGGGGTTGGGGCGGGG
Klf6		mm79	704	722	+	9.86061	6.18e-05	0.0317	CGGAGGGAGGGAGGGAGGG
Klf6		mm143	708	726	+	9.86061	6.18e-05	0.0317	CCAGGGAGGGAGGCGGGCC
Klf6		mm79	708	726	+	9.86061	6.18e-05	0.0317	GGGAGGGAGGGAGGGAGGG
Klf6		mm195	692	710	-	9.86061	6.18e-05	0.0317	GGGGGAGGGGAGGGGAGGG
Klf6		mm79	712	730	+	9.86061	6.18e-05	0.0317	GGGAGGGAGGGAGGGAGGG
Klf6		mm45	698	716	-	9.86061	6.18e-05	0.0317	GAGGGGCTGGGGGCGTGGC
Klf6		mm79	716	734	+	9.86061	6.18e-05	0.0317	GGGAGGGAGGGAGGGAGGG
Klf6		mm143	718	736	+	9.86061	6.18e-05	0.0317	AGGCGGGCCGGGCGGGGCA
Klf6		mm98	702	720	-	9.86061	6.18e-05	0.0317	GGCGGGGGAGGGGGTGGCA
Klf6		mm79	720	738	+	9.86061	6.18e-05	0.0317	GGGAGGGAGGGAGGGAGGG
Klf6		mm79	724	742	+	9.86061	6.18e-05	0.0317	GGGAGGGAGGGAGGGAGGG
Klf6		mm163	741	759	+	9.86061	6.18e-05	0.0317	GGGTGTGTGGAGCGCGCGC
Klf6		mm35	767	785	-	9.86061	6.18e-05	0.0317	GCGGGGAAGGAGGCGGGGA
Klf6		mm143	790	808	+	9.86061	6.18e-05	0.0317	CGGGGGGCACGGAGGACCC
Klf6		mm188	802	820	+	9.86061	6.18e-05	0.0317	CCCAGGGCGGGCGCTGTGG
Klf6		mm183	790	808	-	9.86061	6.18e-05	0.0317	GCGTGCGCGGGGGGTGGAG
Klf6		mm163	811	829	+	9.86061	6.18e-05	0.0317	CCGGGGGTGTGTCCCTGCG
Klf6		mm201	816	834	+	9.86061	6.18e-05	0.0317	CGGAGTGCGCGGGGCGCGA
Klf6		mm86	834	852	+	9.86061	6.18e-05	0.0317	GGAGGGAGGGGGCCCGGAG
Klf6		mm175	834	852	-	9.86061	6.18e-05	0.0317	GCGGGGACGGGGAGCCCGA
Klf6		mm204	880	898	+	9.86061	6.18e-05	0.0317	GACGGGTGGGGGGGCGGGA
Klf6		mm24	880	898	+	9.86061	6.18e-05	0.0317	CGGGGCGGGGAGCGTGGCG
Klf6		mm114	865	883	-	9.86061	6.18e-05	0.0317	CGGGCGGTGGGGGGGATCC
Klf6		mm139	869	887	-	9.86061	6.18e-05	0.0317	AGGATGGCGGCGGCGGGGG
Klf6		mm183	892	910	+	9.86061	6.18e-05	0.0317	GCGAGGGAGGGAGGGAGGG
Klf6		mm183	896	914	+	9.86061	6.18e-05	0.0317	GGGAGGGAGGGAGGGAGGC
Klf6		mm114	882	900	-	9.86061	6.18e-05	0.0317	AGGAGGGCGCGACGCGGCG
Klf6		mm163	900	918	+	9.86061	6.18e-05	0.0317	GCCGGGTTGTGGCCGCGGC
Klf6		mm204	901	919	+	9.86061	6.18e-05	0.0317	GAGGCGGCGGCGGCTGGGG
Klf6		mm183	901	919	+	9.86061	6.18e-05	0.0317	GGAGGGAGGGAGGCCGCCC
Klf6		mm71	902	920	+	9.86061	6.18e-05	0.0317	CCGGGAGGGGGGCGGACAC
Klf6		mm173	904	922	+	9.86061	6.18e-05	0.0317	GGGGGTGCGGAGGCTCGGG
Klf6		mm8	906	924	+	9.86061	6.18e-05	0.0317	CGGGGTGGGGAGGCGGGCA
Klf6		mm55	931	949	+	9.86061	6.18e-05	0.0317	CCAGGGGCTGTGCCTGCGG
Klf6		mm183	919	937	-	9.86061	6.18e-05	0.0317	GAAGAGGAGGGGCGCGGGG
Klf6		mm204	939	957	+	9.86061	6.18e-05	0.0317	AGGGGGGAGGGAAGGGGGC
Klf6		mm148	922	940	-	9.86061	6.18e-05	0.0317	GGCGGAGTGCAGGGCGGGC
Klf6		mm39	941	959	+	9.86061	6.18e-05	0.0317	GCAGGGGAGGGACCGAGGG
Klf6		mm160	923	941	-	9.86061	6.18e-05	0.0317	CCCAGGAGGGGGCGGGGGA
Klf6		mm204	943	961	+	9.86061	6.18e-05	0.0317	GGGAGGGAAGGGGGCGGAG
Klf6		mm185	943	961	+	9.86061	6.18e-05	0.0317	GGCGGGGCGTGCGCGTCAG
Klf6		mm40	933	951	-	9.86061	6.18e-05	0.0317	GGGAGGGAGGGAGGGAGGG
Klf6		mm114	958	976	+	9.86061	6.18e-05	0.0317	GGGAGGCTGGCGGCCGGCG
Klf6		mm160	940	958	-	9.86061	6.18e-05	0.0317	GGCGGGAGGGAGGGGAGCC
Klf6		mm207	959	977	+	9.86061	6.18e-05	0.0317	GCGAGGGGCGGGGCCAGCG
Klf6		mm125	960	978	+	9.86061	6.18e-05	0.0317	GGGGTGGGGTGGGGGGGAG
Klf6		mm125	965	983	+	9.86061	6.18e-05	0.0317	GGGGTGGGGGGGAGGACCG
Klf6		mm86	951	969	-	9.86061	6.18e-05	0.0317	GGGGCGGAGGAGGGGGCAG
Klf6		mm98	977	995	+	9.86061	6.18e-05	0.0317	GCCTGGGTGGGCCGGGCCA
Klf6		mm202	973	991	-	9.86061	6.18e-05	0.0317	GAGGGGGAGGGACGGGGAG
Klf6		mm168	917	935	-	9.79394	6.24e-05	0.032	AAGAGGGAGGAGAAAACCA
Klf6		mm149	333	351	-	9.77576	6.43e-05	0.0329	GAGAGGGAGAAGGATGGGA
Klf6		mm42	784	802	+	9.77576	6.43e-05	0.0329	GGAAGGGAGGAGCTTGTGA
Klf6		mm198	831	849	-	9.77576	6.43e-05	0.0329	AAGAGGGAGAGGGACAGAG
Klf6		mm175	146	164	-	9.76364	6.53e-05	0.0333	AACCGGGTGGAGCCTGAGA
Klf6		mm66	174	192	-	9.62424	6.97e-05	0.0353	TGAGGGGCAGGGCTTAGCA
Klf6		mm71	217	235	-	9.62424	6.97e-05	0.0353	TGGAGGTCGTAGGTGGGGA
Klf6		mm35	275	293	+	9.62424	6.97e-05	0.0353	AGCAGGGCGGACCAAGCAC
Klf6		mm193	586	604	-	9.62424	6.97e-05	0.0353	AGGGCGGTGGGGGAAGGAA
Klf6		mm51	701	719	+	9.62424	6.97e-05	0.0353	GGAGGAGTGGGGGAAAGGA
Klf6		mm46	869	887	-	9.62424	6.97e-05	0.0353	CCAGGGGTGGATGAAGCCA
Klf6		mm194	151	169	-	9.61212	7.4e-05	0.0365	GGGAAGGTGGAGAGAGGAG
Klf6		mm146	206	224	-	9.61212	7.4e-05	0.0365	CCCGGGGTTTAGAGGAGTC
Klf6		mm35	799	817	-	9.61212	7.4e-05	0.0365	AACAAGGTGGGGAGCGCGT
Klf6		mm189	835	853	-	9.61212	7.4e-05	0.0365	CCAAGGGCCTGGGGAGGAA
Klf6		mm19	57	75	+	9.60606	7.66e-05	0.0365	GGGGGGGGGGGTGTCACCA
Klf6		mm78	52	70	-	9.60606	7.66e-05	0.0365	GGGGTGGTGGGGGTGGTGA
Klf6		mm180	58	76	-	9.60606	7.66e-05	0.0365	AGGGGAGGGGAGGAGGGGG
Klf6		mm39	109	127	-	9.60606	7.66e-05	0.0365	GGGAGGGTGGGAGAGCGCG
Klf6		mm39	111	129	-	9.60606	7.66e-05	0.0365	CGGGGAGGGTGGGAGAGCG
Klf6		mm115	139	157	+	9.60606	7.66e-05	0.0365	GGAGGGGGCGGGGAGAGCG
Klf6		mm138	152	170	+	9.60606	7.66e-05	0.0365	GGCGGGCTGAGGGTCACGC
Klf6		mm92	138	156	-	9.60606	7.66e-05	0.0365	CACGGGGCCTGGCACGAGG
Klf6		mm70	223	241	-	9.60606	7.66e-05	0.0365	GGAAGGGGTGGGGTGGGGG
Klf6		mm160	223	241	-	9.60606	7.66e-05	0.0365	GGGAGGGAGGGAGAGAGGG
Klf6		mm66	272	290	-	9.60606	7.66e-05	0.0365	AGGGCGGCGGGGCTTGAGG
Klf6		mm2	445	463	+	9.60606	7.66e-05	0.0365	AGGGAGGAGGAGGAGGCGG
Klf6		mm71	672	690	+	9.60606	7.66e-05	0.0365	CGCGGGGCCGGGAATTCCG
Klf6		mm204	661	679	-	9.60606	7.66e-05	0.0365	GGAGGGAGGTGGGAGGCCG
Klf6		mm2	680	698	-	9.60606	7.66e-05	0.0365	GACTGGGCCGGGGAGACGC
Klf6		mm195	690	708	-	9.60606	7.66e-05	0.0365	GGGAGGGGAGGGGAGGGAG
Klf6		mm183	697	715	-	9.60606	7.66e-05	0.0365	GGGGGAGCGAAGGAGGGAG
Klf6		mm198	738	756	+	9.60606	7.66e-05	0.0365	GCCGCGGCGGAGAACCCGC
Klf6		mm183	746	764	-	9.60606	7.66e-05	0.0365	CGGGGAGGGGAGGAGAGCG
Klf6		mm91	782	800	+	9.60606	7.66e-05	0.0365	AGGGGGTAGGGGGTCGGGA
Klf6		mm2	783	801	+	9.60606	7.66e-05	0.0365	ACGTGCGCGTGGCTCGCGG
Klf6		mm35	773	791	-	9.60606	7.66e-05	0.0365	CGAGGCGCGGGGAAGGAGG
Klf6		mm188	786	804	-	9.60606	7.66e-05	0.0365	GGGAGGGCAAGGGAGGGAG
Klf6		mm34	826	844	+	9.60606	7.66e-05	0.0365	GGGGGTGGGTGGGTGGGAG
Klf6		mm2	829	847	+	9.60606	7.66e-05	0.0365	GGACGCGCGGGGCAGGGAG
Klf6		mm112	866	884	-	9.60606	7.66e-05	0.0365	GACGGGGAGGGAGACACGC
Klf6		mm212	937	955	+	9.60606	7.66e-05	0.0365	GCGAGGCCGCGGCTGAGCG
Klf6		mm204	938	956	+	9.60606	7.66e-05	0.0365	GAGGGGGGAGGGAAGGGGG
Klf6		mm76	951	969	+	9.60606	7.66e-05	0.0365	CAGGGGGCAGTGCTTGCGC
Klf6		mm25	947	965	-	9.60606	7.66e-05	0.0365	AGGGGGGCGGCAGTGGGAG
Klf6		mm202	969	987	-	9.60606	7.66e-05	0.0365	GGGAGGGACGGGGAGGGGA
Klf6		mm145	19	37	-	9.59394	8.19e-05	0.0365	CAGAGGGCGAGTCGGGGCA
Klf6		mm7	67	85	+	9.59394	8.19e-05	0.0365	AAGGGGGATGGGGGGGGGA
Klf6		mm115	69	87	-	9.59394	8.19e-05	0.0365	CGCTGCGTGGGGGCGACCA
Klf6		mm160	82	100	-	9.59394	8.19e-05	0.0365	GCGGGGCGGGGGAGTGGGA
Klf6		mm71	91	109	-	9.59394	8.19e-05	0.0365	GGGGGAGGGGGGAGTGCAG
Klf6		mm39	108	126	-	9.59394	8.19e-05	0.0365	GGAGGGTGGGAGAGCGCGG
Klf6		mm201	123	141	-	9.59394	8.19e-05	0.0365	GGGGTGGGGTAGGGGGGGA
Klf6		mm74	150	168	-	9.59394	8.19e-05	0.0365	AGGGAGGAGTGGCCGGGAG
Klf6		mm160	169	187	-	9.59394	8.19e-05	0.0365	GCGGCGGTGGCGGCCAGAC
Klf6		mm177	172	190	-	9.59394	8.19e-05	0.0365	CACAGGGCCAGGGCCAGGG
Klf6		mm160	210	228	-	9.59394	8.19e-05	0.0365	AGAGGGAGGGAGGGGGCCG
Klf6		mm70	224	242	-	9.59394	8.19e-05	0.0365	GGGAAGGGGTGGGGTGGGG
Klf6		mm177	230	248	-	9.59394	8.19e-05	0.0365	AGAAGTGGGGGGGGGGGGG
Klf6		mm133	279	297	-	9.59394	8.19e-05	0.0365	AGGGTGGGGGGGGCTGCGA
Klf6		mm82	287	305	-	9.59394	8.19e-05	0.0365	GACCCGGCGGGGAGCGGAG
Klf6		mm211	377	395	+	9.59394	8.19e-05	0.0365	AAGGTGGAGGAGGGGGGGG
Klf6		mm211	383	401	+	9.59394	8.19e-05	0.0365	GAGGAGGGGGGGGGGAGAG
Klf6		mm114	377	395	-	9.59394	8.19e-05	0.0365	CGGGCGGGGGAGAGGGGAG
Klf6		mm134	407	425	+	9.59394	8.19e-05	0.0365	CCCGGGCGGTGGGCTGGGA
Klf6		mm2	448	466	+	9.59394	8.19e-05	0.0365	GAGGAGGAGGAGGCGGCAG
Klf6		mm39	480	498	+	9.59394	8.19e-05	0.0365	GGGAGAGAGGGGAGGGCGA
Klf6		mm8	503	521	-	9.59394	8.19e-05	0.0365	CAGTGGGCAGGGACCGCAG
Klf6		mm66	524	542	+	9.59394	8.19e-05	0.0365	CCGGAGGCGGAGACCAACC
Klf6		mm164	552	570	+	9.59394	8.19e-05	0.0365	GAGGAGGTGGCGGCGGCAG
Klf6		mm145	564	582	-	9.59394	8.19e-05	0.0365	GGGGGAGGGGAGGCGGGAA
Klf6		mm39	645	663	-	9.59394	8.19e-05	0.0365	GACAAGGCGGTGAGCGCCG
Klf6		mm26	690	708	+	9.59394	8.19e-05	0.0365	GGGATGGGGGAGGGTGCGG
Klf6		mm195	684	702	-	9.59394	8.19e-05	0.0365	GGAGGGGAGGGAGGCAGAG
Klf6		mm79	728	746	+	9.59394	8.19e-05	0.0365	GGGAGGGAGGGAGGGAGAG
Klf6		mm201	712	730	-	9.59394	8.19e-05	0.0365	CAGGCGGGGGAGCGTGCGC
Klf6		mm198	733	751	+	9.59394	8.19e-05	0.0365	CGGGGGCCGCGGCGGAGAA
Klf6		mm12	747	765	+	9.59394	8.19e-05	0.0365	CGGAGGCTGGAGCCGCCCG
Klf6		mm203	743	761	-	9.59394	8.19e-05	0.0365	GGCAGGGCCTGGCGGGAGA
Klf6		mm35	761	779	-	9.59394	8.19e-05	0.0365	AAGGAGGCGGGGACCGAGG
Klf6		mm91	781	799	+	9.59394	8.19e-05	0.0365	GAGGGGGTAGGGGGTCGGG
Klf6		mm146	767	785	-	9.59394	8.19e-05	0.0365	GGGAGGGGGTGCGGGACCC
Klf6		mm213	778	796	-	9.59394	8.19e-05	0.0365	CACGGGCTGTGGGGCTCCG
Klf6		mm201	807	825	+	9.59394	8.19e-05	0.0365	CGCAGGCCGCGGAGTGCGC
Klf6		mm186	818	836	+	9.59394	8.19e-05	0.0365	GGGTGGGCTTGGGGTGGAG
Klf6		mm96	818	836	+	9.59394	8.19e-05	0.0365	CAGGGGTCGCAGGCTGGCC
Klf6		mm34	828	846	+	9.59394	8.19e-05	0.0365	GGGTGGGTGGGTGGGAGGA
Klf6		mm86	839	857	+	9.59394	8.19e-05	0.0365	GAGGGGGCCCGGAGGAGGG
Klf6		mm185	874	892	+	9.59394	8.19e-05	0.0365	CAGAGGGCGGGTCGTTCCC
Klf6		mm204	881	899	+	9.59394	8.19e-05	0.0365	ACGGGTGGGGGGGCGGGAA
Klf6		mm8	886	904	+	9.59394	8.19e-05	0.0365	GGCCGGGCCGGGACTGGAC
Klf6		mm139	872	890	-	9.59394	8.19e-05	0.0365	GAGAGGATGGCGGCGGCGG
Klf6		mm104	873	891	-	9.59394	8.19e-05	0.0365	CAGGGGGGCGGGGCGGGAA
Klf6		mm63	903	921	+	9.59394	8.19e-05	0.0365	CAGGGGGCTCGGGCTAGCC
Klf6		mm145	891	909	-	9.59394	8.19e-05	0.0365	GAAGGGGGGGGAAGCGCGC
Klf6		mm33	912	930	+	9.59394	8.19e-05	0.0365	GCGGGGGTGGACCCTTGGC
Klf6		mm203	897	915	-	9.59394	8.19e-05	0.0365	CAGGAGGTGGGGAGCTGGC
Klf6		mm160	915	933	-	9.59394	8.19e-05	0.0365	GGGGCGGGGGAGGCGAGGA
Klf6		mm171	936	954	+	9.59394	8.19e-05	0.0365	AACCTGGCGGGGGGCGGAG
Klf6		mm134	920	938	-	9.59394	8.19e-05	0.0365	CCAAGGGGGTGTGGGGGGG
Klf6		mm197	923	941	-	9.59394	8.19e-05	0.0365	CAGCGGTTGGAGGGCGCGG
Klf6		mm107	946	964	+	9.59394	8.19e-05	0.0365	GGCAGGGCAGCGGCTGGGA
Klf6		mm40	929	947	-	9.59394	8.19e-05	0.0365	GGGAGGGAGGGAGGGAGGA
Klf6		mm112	935	953	-	9.59394	8.19e-05	0.0365	GCGGCGGGGTAGCGGACGC
Klf6		mm175	937	955	-	9.59394	8.19e-05	0.0365	GAGAGGGGCGGGGGCGCCA
Klf6		mm40	937	955	-	9.59394	8.19e-05	0.0365	AGGAGGGAGGGAGGGAGGG
Klf6		mm38	953	971	-	9.59394	8.19e-05	0.0365	GAGGGGGCTGCGGCGGGAA
Klf6		mm183	960	978	-	9.59394	8.19e-05	0.0365	GGAGGGGGTGGGAGGAGGG
Klf6		mm190	965	983	-	9.59394	8.19e-05	0.0365	GGGGGGGTGGGCACGTGAC
Klf6		mm202	974	992	-	9.59394	8.19e-05	0.0365	GGAGGGGGAGGGACGGGGA
Klf6		mm105	977	995	-	9.59394	8.19e-05	0.0365	AGGAGCGAGGGGCCCAGCC
Klf6		mm18	175	193	-	9.50909	8.33e-05	0.0368	GAGAGGGTGAAGGATGAAG
Klf6		mm111	770	788	+	9.50909	8.33e-05	0.0368	AGCTGGGTGGAGATTAAGG
Klf6		mm94	828	846	-	9.49697	8.38e-05	0.0368	AAAAGGGGGTGGGGGAAAG
Klf6		mm198	31	49	-	9.42424	8.38e-05	0.0368	GGGGGCGCGGGTGCGGCCC
Klf6		mm201	349	367	+	9.42424	8.38e-05	0.0368	CCGGCGGCGGGCGCGGCCG
Klf6		mm198	713	731	+	9.42424	8.38e-05	0.0368	CGGGGGACAGGGGCGGCGG
Klf6		mm198	722	740	+	9.42424	8.38e-05	0.0368	GGGGCGGCGGGCGGGGGCC
Klf6		mm183	760	778	-	9.42424	8.38e-05	0.0368	GGGGAGGCTGGGCCCGGGG
Klf6		mm98	795	813	+	9.42424	8.38e-05	0.0368	CCGGCCGCGGGGGCGGGGC
Klf6		mm201	849	867	+	9.42424	8.38e-05	0.0368	GGCGGAGCAGGGCGCGGCG
Klf6		mm8	877	895	+	9.42424	8.38e-05	0.0368	GCGGGGCCGGGCCGGGCCG
Klf6		mm204	907	925	+	9.42424	8.38e-05	0.0368	GCGGCGGCTGGGGGCGGGG
Klf6		mm202	931	949	+	9.42424	8.38e-05	0.0368	GCCGGCGCTGGGGGCGGGC
Klf6		mm163	980	998	+	9.42424	8.38e-05	0.0368	GGCGGCGCGGGAGGCGGCG
Klf6		mm66	12	30	-	9.35758	8.9e-05	0.0386	GACAGTGTGTGGCTGAGTG
Klf6		mm92	31	49	-	9.35758	8.9e-05	0.0386	AGAAGGGCCGAGCAAACCC
Klf6		mm120	55	73	-	9.35758	8.9e-05	0.0386	TGCAGGTTGTGGCTTGCAC
Klf6		mm155	260	278	-	9.35758	8.9e-05	0.0386	TGAAGGGCATGGATCAGGG
Klf6		mm177	413	431	+	9.35758	8.9e-05	0.0386	AAAGGGGTGGGACAGAGTG
Klf6		mm133	442	460	-	9.35758	8.9e-05	0.0386	GTGGGGGCTGAGATGAGAA
Klf6		mm66	595	613	-	9.35758	8.9e-05	0.0386	GTGAGGGCAGGGATTAGAG
Klf6		mm59	709	727	+	9.35758	8.9e-05	0.0386	GCCGGAGTGTGGCTAACAA
Klf6		mm174	884	902	-	9.35758	8.9e-05	0.0386	GGAGGGGTGGGATTTAGAC
Klf6		mm93	965	983	+	9.35758	8.9e-05	0.0386	GCGAGGGCGGAAGAAAGAA
Klf6		mm169	121	139	+	9.34545	9.26e-05	0.04	GATGAGGTGGAGACGACAC
Klf6		mm137	446	464	-	9.34545	9.26e-05	0.04	ACAGGGCTGTGGCCTACCT
Klf6		mm136	703	721	+	9.34545	9.26e-05	0.04	GGCAAGGCGTGGTCTAGAA
Klf6		mm24	766	784	-	9.34545	9.26e-05	0.04	GACAGGCTGTAGGCAGCAG
Klf6		mm126	7	25	-	9.33939	9.9e-05	0.0416	AGGAGGCTGGGGGTGTGGC
Klf6		mm119	56	74	-	9.33939	9.9e-05	0.0416	AAGAGAGAGGGGGTGGGGG
Klf6		mm136	168	186	-	9.33939	9.9e-05	0.0416	GGAGGGGATGGGAAGGGGA
Klf6		mm92	199	217	-	9.33939	9.9e-05	0.0416	GAGGGGGCGAGAAAGGGCA
Klf6		mm198	224	242	+	9.33939	9.9e-05	0.0416	GCGGTGGTGTTGGTGAGGG
Klf6		mm39	207	225	-	9.33939	9.9e-05	0.0416	AGGGGAGGGGAGAAGGCGG
Klf6		mm39	220	238	-	9.33939	9.9e-05	0.0416	GAAGAGGCGCGGGAGGGGA
Klf6		mm178	286	304	-	9.33939	9.9e-05	0.0416	CGGGAGGTGGGGGTGGTAA
Klf6		mm74	307	325	-	9.33939	9.9e-05	0.0416	GGCGGGGTAGAGGAGAAGG
Klf6		mm175	355	373	+	9.33939	9.9e-05	0.0416	CCAAGGCTGAGGCACGGGC
Klf6		mm114	359	377	-	9.33939	9.9e-05	0.0416	GGGAGGGAGGAAGAGGGAG
Klf6		mm163	463	481	-	9.33939	9.9e-05	0.0416	CCCAGGGCGGGAAAGGAAG
Klf6		mm127	492	510	+	9.33939	9.9e-05	0.0416	CGGGGGGAGGAACAGAGAC
Klf6		mm39	563	581	-	9.33939	9.9e-05	0.0416	AGAGGGACGTGGCTCCGCG
Klf6		mm71	565	583	-	9.33939	9.9e-05	0.0416	GGATGCGCGTGGCTTGCGC
Klf6		mm61	639	657	+	9.33939	9.9e-05	0.0416	GGCCGGGTGTGTGATGGGG
Klf6		mm114	654	672	-	9.33939	9.9e-05	0.0416	GGAGGGAGGGAGGAGGGAG
Klf6		mm79	732	750	+	9.33939	9.9e-05	0.0416	GGGAGGGAGGGAGAGAGAG
Klf6		mm42	745	763	+	9.33939	9.9e-05	0.0416	CACGGGGTGGGCGAGCCAG
Klf6		mm66	736	754	-	9.33939	9.9e-05	0.0416	GGCTTGGTGGAGAAGGGGC
Klf6		mm164	824	842	-	9.33939	9.9e-05	0.0416	GGGAAGGGGTGGGTCAGGG
Klf6		mm8	852	870	+	9.33939	9.9e-05	0.0416	AGCAGGGGCGGGGTGGGAG
Klf6		mm203	895	913	-	9.33939	9.9e-05	0.0416	GGAGGTGGGGAGCTGGCAG
Klf6		mm8	969	987	+	9.33939	9.9e-05	0.0416	GCAAGTGCGGGGATGCGGG
Klf6		mm183	958	976	-	9.33939	9.9e-05	0.0416	AGGGGGTGGGAGGAGGGAC
