# Supplementary material for: The transcription factor reservoir and chromatin landscape in activated plasmacytoid dendritic cells
Source: BMC Genom Data. 2021 Sep 20;22:37. doi: 10.1186/s12863-021-00991-2 (PMC8454182; doi:10.1186/s12863-021-00991-2)
Supplement: Supplementary file 5 — Additional file 5: Supplemental Table S5. Functional cluster analysis with 661 CpG-dependent TF genes. [file 12863_2021_991_MOESM5_ESM.xlsx]

## Sheet: Sheet1
SUPPLEMENTAL TABLE S5
Functional cluster analysis with 661 CpG-dependent TF genes
Annotation Cluster 1	Enrichment Score: 224.49086249688912
Category	Term	Count	%	PValue	Genes	List Total	Pop Hits	Pop Total	Fold Enrichment	Bonferroni	Benjamini	FDR
GOTERM_MF_DIRECT	GO:0003677~DNA binding	431	65.7012	1.38526e-273	EHF, SPI1, BACH1, BACH2, ELK3, SPIB, SPIC, HOXA9, ZFP281, CREB3L4, SOX15, MYC, CREB3L1, GPBP1, CREB3L2, HOXA3, HOXA2, BBX, HOXA1, HOXA7, HOXA6, HOXA5, ZFP287, HOXA4, HES7, HES6, WDHD1, MEF2C, RFX2, SOX12, RFX1, BHLHA15, AR, ZFP292, DDIT3, RFX5, HOXB4, HOXB3, ATF5, ATF6, ATF3, ATF4, ZBTB8A, AIRE, XPA, BAZ2A, BAZ2B, PRDM16, ALX3, HESX1, ZFP184, ZBTB7B, ZBTB7A, NFE2, JUN, JUND, GTF2IRD2, SNAI3, NFAT…
644	1847	17446	6.3215	4.18348e-271	2.09867e-271	1.70387e-271
GOTERM_BP_DIRECT	GO:0006351~transcription, DNA-templated	413	62.9573	1.24184e-260	EHF, SPI1, GABPB1, BACH1, BACH2, ELK3, SPIB, SPIC, HOXA9, ZFP281, CREB3L4, ZMIZ1, MYC, CREB3L1, GPBP1, CREB3L2, HOXA3, HOXA2, BBX, HOXA1, HOXA7, HOXA6, HOXA5, ZFP287, HOXA4, HES7, HES6, MEF2C, MEF2B, RFX2, SOX12, RFX1, BHLHA15, AR, ZSCAN20, ZFP292, ZSCAN22, DDIT3, RFX5, HOXB4, ZFP296, HOXB3, ZFP174, ATF5, ATF6, ATF3, ZSCAN29, ATF4, ZBTB8A, AIRE, BAZ2A, PRDM16, ALX3, HESX1, ZFP184, ZBTB7B, ZBTB7A,…	624	1885	18082	6.34893	2.57434e-257	1.28655e-257	1.24991e-257
GOTERM_CC_DIRECT	GO:0005634~nucleus	495	75.4573	1.95801e-141	EHF, SPI1, THYN1, GABPB1, BACH1, BACH2, ELK3, GM4924, SPIB, SPIC, HOXA9, A430033K04RIK, ZFP281, CREB3L4, ZMIZ1, SOX15, MYC, CREB3L1, GPBP1, CREB3L2, HOXA3, HOXA2, BBX, HOXA1, HOXA7, HOXA6, HOXA5, ZFP287, HOXA4, HES7, HES6, WDHD1, MEF2C, MEF2B, RFX2, SOX12, RFX1, BHLHA15, AR, ZSCAN20, ZFP292, ZSCAN22, DDIT3, RFX5, HOXB4, ZFP296, HOXB3, CDIP1, ZFP174, ATF5, ATF6, ATF3, ZSCAN29, ATF4, ZBTB8A, AIRE, …	628	6019	19662	2.57483	3.58316e-139	3.58316e-139	3.32862e-139
Annotation Cluster 2	Enrichment Score: 11.744756217221672
Category	Term	Count	%	PValue	Genes	List Total	Pop Hits	Pop Total	Fold Enrichment	Bonferroni	Benjamini	FDR
GOTERM_BP_DIRECT	GO:0043401~steroid hormone mediated signaling pathway	22	3.35366	1.47902e-17	ESRRA, RARG, THRB, THRA, VDR, RORC, NR1H3, NR1D2, RORA, NR1D1, NR2C2, ESR1, NR2F6, NR4A2, RXRB, NR4A1, AR, NR6A1, NR4A3, RARA, PPARG, PPARD	624	53	18082	12.0284	3.06601e-14	3.83066e-15	3.72158e-15
GOTERM_MF_DIRECT	GO:0003707~steroid hormone receptor activity	21	3.20122	3.6169e-15	ESRRA, RARG, THRB, THRA, VDR, RORC, NR1H3, NR1D2, RORA, NR1D1, NR2C2, ESR1, NR2F6, NR4A2, RXRB, NR4A1, NR6A1, NR4A3, RARA, PPARG, PPARD	644	56	17446	10.1588	1.10645e-12	6.08844e-14	4.94309e-14
GOTERM_MF_DIRECT	GO:0004879~RNA polymerase II transcription factor activity, ligand-activated sequence-specific DNA binding	17	2.59146	3.55108e-14	THRA, VDR, STAT3, RORC, NR1H3, RORA, ESR1, NR2F6, NR4A2, RXRB, NR4A1, AR, NR6A1, NR4A3, RARA, PPARG, PPARD	644	36	17446	12.7925	1.07292e-11	5.66304e-13	4.59772e-13
GOTERM_MF_DIRECT	GO:0008270~zinc ion binding	57	8.68902	0.00552464	RERE, RARG, THRB, THRA, RORC, RORA, ZMIZ1, TRPS1, ZFP385A, RAG1, PIAS4, PIAS3, ZBTB32, TET2, PIAS2, PIAS1, AR, RARA, PPARG, PPARD, AIRE, KMT2C, SP140, BAZ2A, BAZ2B, NR2C2, RXRB, MTA1, ZMAT1, ZMAT3, HIVEP1, MTA2, MTA3, ESRRA, EGR1, ZFHX3, SMAD3, ZFHX2, ZFP318, VDR, SETDB2, NFXL1, NR1H3, NR1D2, NR1D1, ESR1, ST18, THAP11, NR2F6, NR4A2, TADA2B, NR4A1, MLLT10, ZNFX1, NR6A1, NR4A3, LHX2	644	1075	17446	1.4364	0.812329	0.0309994	0.0251678
Annotation Cluster 3	Enrichment Score: 7.656034402823103
Category	Term	Count	%	PValue	Genes	List Total	Pop Hits	Pop Total	Fold Enrichment	Bonferroni	Benjamini	FDR
GOTERM_BP_DIRECT	GO:0048511~rhythmic process	24	3.65854	7.06312e-11	HES7, KLF10, HLF, BHLHE41, RORC, CREM, NR1D2, RORA, NR1D1, NPAS2, RELB, NFKB2, MTA1, DBP, NFIL3, TEF, SP1, ID2, KLF9, BHLHE40, ID1, ID3, PPARG, ATF4	624	128	18082	5.43329	1.46418e-07	1.33043e-08	1.29255e-08
GOTERM_BP_DIRECT	GO:0007623~circadian rhythm	18	2.7439	1.62894e-07	KLF10, JUN, JUND, BHLHE41, RORC, CREM, RORA, NR1D1, NPAS2, DBP, NFIL3, ID2, KLF9, BHLHE40, ID1, ID3, ATF5, ATF4	624	108	18082	4.82959	0.000337623	1.98539e-05	1.92886e-05
GOTERM_BP_DIRECT	GO:0032922~circadian regulation of gene expression	13	1.98171	9.35394e-07	ZFHX3, BHLHE41, RORC, CREM, HNF1B, RORA, NR1D1, NPAS2, RELB, MTA1, ID2, BHLHE40, ATF4	624	61	18082	6.17555	0.00193719	0.000102007	9.91026e-05
Annotation Cluster 4	Enrichment Score: 2.5280383426155817
Category	Term	Count	%	PValue	Genes	List Total	Pop Hits	Pop Total	Fold Enrichment	Bonferroni	Benjamini	FDR
GOTERM_BP_DIRECT	GO:0034097~response to cytokine	12	1.82927	0.000100923	FOSL1, JUN, JUND, STAT1, STAT3, REL, RARA, STAT6, FOS, NFKB1, RELB, NFKB2	624	81	18082	4.29297	0.188787	0.00653478	0.0063487
GOTERM_CC_DIRECT	GO:0033256~I-kappaB/NF-kappaB complex	4	0.609756	0.000307606	REL, NFKB1, RELB, NFKB2	628	5	19662	25.0471	0.0547449	0.00562918	0.0052293
GOTERM_BP_DIRECT	GO:0038061~NIK/NF-kappaB signaling	4	0.609756	0.000386447	REL, NFKB1, RELB, NFKB2	624	5	18082	23.1821	0.551236	0.0186213	0.0180911
GOTERM_BP_DIRECT	GO:0007249~I-kappaB kinase/NF-kappaB signaling	5	0.762195	0.0233617	IRF1, REL, NFKB1, RELB, NFKB2	624	32	18082	4.52774	1	0.345753	0.335908
GOTERM_BP_DIRECT	GO:0045087~innate immune response	12	1.82927	0.817013	SP110, IRF1, REL, ZBTB1, IRF7, HMGB3, IRF5, PRDM1, NFKB1, ZFP809, RELB, NFKB2	624	400	18082	0.869327	1	1	0.971994
Annotation Cluster 5	Enrichment Score: 2.4533584885560358
Category	Term	Count	%	PValue	Genes	List Total	Pop Hits	Pop Total	Fold Enrichment	Bonferroni	Benjamini	FDR
GOTERM_BP_DIRECT	GO:1902895~positive regulation of pri-miRNA transcription from RNA polymerase II promoter	8	1.21951	6.05002e-06	SMAD1, JUN, SMAD3, SPI1, STAT3, FOS, SMAD6, NFKB1	624	22	18082	10.5373	0.0124634	0.000596935	0.000579938
GOTERM_MF_DIRECT	GO:0070410~co-SMAD binding	6	0.914634	2.5716e-05	SMAD2, TGIF1, SMAD1, SMAD3, FOXH1, SMAD6	644	11	17446	14.7764	0.00773624	0.000216443	0.000175726
GOTERM_MF_DIRECT	GO:0070412~R-SMAD binding	7	1.06707	0.000186669	SMAD2, ZEB2, JUN, SMAD3, FOXH1, FOS, SMAD6	644	24	17446	7.90127	0.0548194	0.00137953	0.00112001
GOTERM_BP_DIRECT	GO:0001657~ureteric bud development	8	1.21951	0.00120144	SMAD2, SMAD1, SMAD3, TSHZ3, RARA, SMAD9, SMAD6, SMAD7	624	48	18082	4.82959	0.917263	0.0469695	0.0456321
GOTERM_BP_DIRECT	GO:0007179~transforming growth factor beta receptor signaling pathway	9	1.37195	0.00420828	SMAD2, SMAD1, JUN, SMAD3, FOXH1, SMAD9, FOS, SMAD6, SMAD7	624	75	18082	3.47731	0.99984	0.117134	0.113799
GOTERM_MF_DIRECT	GO:0070411~I-SMAD binding	4	0.609756	0.00658823	SMAD2, SMAD1, SMAD6, SMAD7	644	11	17446	9.85093	0.864153	0.0352692	0.0286344
GOTERM_BP_DIRECT	GO:0009880~embryonic pattern specification	5	0.762195	0.00856577	SMAD2, SMAD1, SMAD3, SATB2, ZBTB16	624	24	18082	6.03699	1	0.188811	0.183435
GOTERM_BP_DIRECT	GO:0060395~SMAD protein signal transduction	8	1.21951	0.0167318	SMAD2, SMAD1, JUN, SMAD3, SUB1, ATOH8, SMAD9, FOS	624	77	18082	3.01066	1	0.298864	0.290354
GOTERM_BP_DIRECT	GO:0007183~SMAD protein complex assembly	3	0.457317	0.0289101	SMAD2, SMAD1, SMAD3	624	8	18082	10.8666	1	0.396701	0.385405
GOTERM_MF_DIRECT	GO:0034713~type I transforming growth factor beta receptor binding	3	0.457317	0.0501619	SMAD2, SMAD6, SMAD7	644	10	17446	8.12702	1	0.214071	0.1738
GOTERM_MF_DIRECT	GO:0046332~SMAD binding	5	0.762195	0.130764	SMAD2, SMAD3, CREB3L1, PRDM16, FOXH1	644	53	17446	2.55567	1	0.489153	0.397134
GOTERM_BP_DIRECT	GO:0017015~regulation of transforming growth factor beta receptor signaling pathway	3	0.457317	0.137998	SMAD2, SMAD3, SMAD7	624	19	18082	4.5754	1	0.972555	0.944861
Annotation Cluster 6	Enrichment Score: 1.8310626466925868
Category	Term	Count	%	PValue	Genes	List Total	Pop Hits	Pop Total	Fold Enrichment	Bonferroni	Benjamini	FDR
GOTERM_BP_DIRECT	GO:1990440~positive regulation of transcription from RNA polymerase II promoter in response to endoplasmic reticulum stress	6	0.914634	1.85755e-05	CEBPB, CREB3L1, DDIT3, ATF6, ATF3, ATF4	624	11	18082	15.8059	0.0377754	0.00148032	0.00143817
GOTERM_BP_DIRECT	GO:0070059~intrinsic apoptotic signaling pathway in response to endoplasmic reticulum stress	3	0.457317	0.353474	CEBPB, DDIT3, ATF4	624	36	18082	2.4148	1	1	0.971994
GOTERM_BP_DIRECT	GO:0034976~response to endoplasmic reticulum stress	4	0.609756	0.489231	CEBPB, DDIT3, CREB3L2, ATF4	624	76	18082	1.52513	1	1	0.971994
Annotation Cluster 7	Enrichment Score: 1.6923550652467598
Category	Term	Count	%	PValue	Genes	List Total	Pop Hits	Pop Total	Fold Enrichment	Bonferroni	Benjamini	FDR
GOTERM_BP_DIRECT	GO:0016925~protein sumoylation	6	0.914634	0.0020548	PIAS4, PIAS3, EGR2, BCL11A, PIAS2, PIAS1	624	27	18082	6.43946	0.985934	0.069796	0.0678085
GOTERM_MF_DIRECT	GO:0061665~SUMO ligase activity	3	0.457317	0.00774499	PIAS4, PIAS2, PIAS1	644	4	17446	20.3175	0.904449	0.0404609	0.0328495
GOTERM_BP_DIRECT	GO:0033235~positive regulation of protein sumoylation	4	0.609756	0.0111539	PIAS4, PIAS3, AHRR, PIAS1	624	14	18082	8.2793	1	0.226577	0.220125
GOTERM_MF_DIRECT	GO:0019789~SUMO transferase activity	4	0.609756	0.0195005	PIAS4, PIAS3, PIAS2, PIAS1	644	16	17446	6.77252	0.997387	0.0909022	0.0738018
GOTERM_MF_DIRECT	GO:0016874~ligase activity	6	0.914634	0.997614	PIAS4, PIAS3, EGR2, PIAS2, PIAS1, RAG1	644	362	17446	0.449007	1	1	0.997614
Annotation Cluster 8	Enrichment Score: 1.4823485732155635
Category	Term	Count	%	PValue	Genes	List Total	Pop Hits	Pop Total	Fold Enrichment	Bonferroni	Benjamini	FDR
GOTERM_MF_DIRECT	GO:0035497~cAMP response element binding	6	0.914634	6.73602e-05	JUN, CREB3L4, CREB3L1, CREB3L2, HMGA2, ATF6	644	13	17446	12.5031	0.0201379	0.000523337	0.000424887
GOTERM_BP_DIRECT	GO:0030968~endoplasmic reticulum unfolded protein response	7	1.06707	0.00585734	CREB3L4, CREB3L1, DDIT3, CREB3L2, BHLHA15, ATF6, ATF3	624	48	18082	4.22589	0.999995	0.149832	0.145566
GOTERM_BP_DIRECT	GO:0006986~response to unfolded protein	5	0.762195	0.0982095	CREB3L4, CREB3L1, DDIT3, CREB3L2, ATF6	624	51	18082	2.84094	1	0.814503	0.79131
GOTERM_CC_DIRECT	GO:0005789~endoplasmic reticulum membrane	4	0.609756	1	CREB3L4, CREB3L2, ATF6, NFE2L1	628	710	19662	0.176388	1	1	1
GOTERM_CC_DIRECT	GO:0005783~endoplasmic reticulum	8	1.21951	1	CREB3L4, CREB3L1, CREB3L2, PREB, FOS, ATF6, SREBF2, NFE2L1	628	1323	19662	0.189321	1	1	1
Annotation Cluster 9	Enrichment Score: 1.3953787168799636
Category	Term	Count	%	PValue	Genes	List Total	Pop Hits	Pop Total	Fold Enrichment	Bonferroni	Benjamini	FDR
GOTERM_BP_DIRECT	GO:0044344~cellular response to fibroblast growth factor stimulus	5	0.762195	0.0187865	NR4A1, EGR3, MYC, ZFP36L2, ZFP36L1	624	30	18082	4.82959	1	0.3217	0.31254
GOTERM_BP_DIRECT	GO:1904628~cellular response to phorbol 13-acetate 12-myristate	3	0.457317	0.0289101	MYC, ZFP36L2, ZFP36L1	624	8	18082	10.8666	1	0.396701	0.385405
GOTERM_BP_DIRECT	GO:0000165~MAPK cascade	7	1.06707	0.0313676	SMAD1, MEF2C, MEF2B, MYC, MEF2D, ZFP36L2, ZFP36L1	624	69	18082	2.93975	1	0.418996	0.407065
GOTERM_BP_DIRECT	GO:0009611~response to wounding	6	0.914634	0.0490599	HHEX, MYC, ID3, GLI1, ZFP36L2, ZFP36L1	624	58	18082	2.99768	1	0.561614	0.545622
GOTERM_BP_DIRECT	GO:0071364~cellular response to epidermal growth factor stimulus	4	0.609756	0.126183	MYC, ID1, ZFP36L2, ZFP36L1	624	36	18082	3.21973	1	0.944793	0.91789
Annotation Cluster 10	Enrichment Score: 1.3590519762597917
Category	Term	Count	%	PValue	Genes	List Total	Pop Hits	Pop Total	Fold Enrichment	Bonferroni	Benjamini	FDR
GOTERM_BP_DIRECT	GO:0051591~response to cAMP	6	0.914634	0.0305068	FOSL1, JUN, JUND, STAT1, CREM, FOS	624	51	18082	3.40913	1	0.413138	0.401374
GOTERM_BP_DIRECT	GO:0071277~cellular response to calcium ion	6	0.914634	0.0352626	JUN, MEF2C, JUND, NFATC3, FOS, CARF	624	53	18082	3.28048	1	0.456651	0.443648
GOTERM_BP_DIRECT	GO:0032870~cellular response to hormone stimulus	5	0.762195	0.0778275	NCOA1, JUN, JUND, STAT3, FOS	624	47	18082	3.08272	1	0.72639	0.705706
Annotation Cluster 11	Enrichment Score: 1.2275392798040106
Category	Term	Count	%	PValue	Genes	List Total	Pop Hits	Pop Total	Fold Enrichment	Bonferroni	Benjamini	FDR
GOTERM_BP_DIRECT	GO:0009612~response to mechanical stimulus	7	1.06707	0.0210873	FOSL1, JUN, JUND, STAT1, MBD2, PPARG, ETS1	624	63	18082	3.21973	1	0.336622	0.327036
GOTERM_BP_DIRECT	GO:0051591~response to cAMP	6	0.914634	0.0305068	FOSL1, JUN, JUND, STAT1, CREM, FOS	624	51	18082	3.40913	1	0.413138	0.401374
GOTERM_BP_DIRECT	GO:0042542~response to hydrogen peroxide	4	0.609756	0.322823	FOSL1, JUN, NR4A3, STAT1	624	58	18082	1.99845	1	1	0.971994
Annotation Cluster 12	Enrichment Score: 1.1533564963509588
Category	Term	Count	%	PValue	Genes	List Total	Pop Hits	Pop Total	Fold Enrichment	Bonferroni	Benjamini	FDR
GOTERM_BP_DIRECT	GO:0001843~neural tube closure	9	1.37195	0.0187666	TGIF1, RARG, ZEB2, LHX2, DEAF1, RARA, TULP3, GRHL3, ARID1A	624	97	18082	2.68864	1	0.3217	0.31254
GOTERM_BP_DIRECT	GO:0060348~bone development	6	0.914634	0.0432106	SMAD1, RARG, RARA, SMAD9, BBX, TULP3	624	56	18082	3.10474	1	0.532931	0.517755
GOTERM_BP_DIRECT	GO:0031076~embryonic camera-type eye development	3	0.457317	0.0820538	RARG, RARA, TULP3	624	14	18082	6.20948	1	0.742753	0.721603
GOTERM_BP_DIRECT	GO:0060173~limb development	3	0.457317	0.366015	RARG, RARA, TULP3	624	37	18082	2.34953	1	1	0.971994
Annotation Cluster 13	Enrichment Score: 0.9360546220269985
Category	Term	Count	%	PValue	Genes	List Total	Pop Hits	Pop Total	Fold Enrichment	Bonferroni	Benjamini	FDR
GOTERM_BP_DIRECT	GO:0007259~JAK-STAT cascade	5	0.762195	0.00856577	STAT5A, PIAS4, STAT1, STAT3, PIAS1	624	24	18082	6.03699	1	0.188811	0.183435
GOTERM_BP_DIRECT	GO:0071345~cellular response to cytokine stimulus	5	0.762195	0.0258809	STAT5A, PLSCR1, STAT1, STAT3, NFKB1	624	33	18082	4.39054	1	0.368523	0.358029
GOTERM_BP_DIRECT	GO:0060397~JAK-STAT cascade involved in growth hormone signaling pathway	3	0.457317	0.0719252	STAT5A, STAT1, STAT3	624	13	18082	6.68713	1	0.68677	0.667214
GOTERM_BP_DIRECT	GO:0019221~cytokine-mediated signaling pathway	8	1.21951	0.239116	STAT5A, CEBPA, KLF6, STAT1, STAT3, STAT4, IRF5, STAT6	624	146	18082	1.58781	1	1	0.971994
GOTERM_MF_DIRECT	GO:0019903~protein phosphatase binding	4	0.609756	0.634509	STAT5A, STAT3, STAT6, PPARG	644	88	17446	1.23137	1	1	0.81457
GOTERM_MF_DIRECT	GO:0004871~signal transducer activity	7	1.06707	0.999998	STAT5A, STAT1, STAT2, STAT3, STAT4, STAT6, CC2D1A	644	648	17446	0.29264	1	1	0.999998
Annotation Cluster 14	Enrichment Score: 0.6460632072222745
Category	Term	Count	%	PValue	Genes	List Total	Pop Hits	Pop Total	Fold Enrichment	Bonferroni	Benjamini	FDR
GOTERM_MF_DIRECT	GO:0003730~mRNA 3'-UTR binding	7	1.06707	0.0129253	CARHSP1, CPEB1, ZFP385A, YBX2, YBX3, ZFP36L2, ZFP36L1	644	53	17446	3.57793	0.980334	0.063167	0.0512841
GOTERM_MF_DIRECT	GO:0003729~mRNA binding	4	0.609756	0.899023	CPEB1, MBD2, YBX2, ZFP36L1	644	142	17446	0.7631	1	1	0.899023
GOTERM_CC_DIRECT	GO:0030529~intracellular ribonucleoprotein complex	5	0.762195	0.992202	CPEB1, NFATC2, YBX2, YBX3, ZFP36L1	628	320	19662	0.489202	1	1	0.992202
Annotation Cluster 15	Enrichment Score: 0.18670644339195458
Category	Term	Count	%	PValue	Genes	List Total	Pop Hits	Pop Total	Fold Enrichment	Bonferroni	Benjamini	FDR
GOTERM_MF_DIRECT	GO:0018024~histone-lysine N-methyltransferase activity	3	0.457317	0.344748	PRDM9, KMT2C, SETDB2	644	33	17446	2.46273	1	1	0.81457
GOTERM_BP_DIRECT	GO:0032259~methylation	6	0.914634	0.696256	PRDM9, KMT2C, SETDB2, PRDM5, PRDM1, TFB1M	624	169	18082	1.02879	1	1	0.971994
GOTERM_MF_DIRECT	GO:0008168~methyltransferase activity	6	0.914634	0.746283	PRDM9, KMT2C, SETDB2, PRDM5, PRDM1, TFB1M	644	168	17446	0.967502	1	1	0.81457
GOTERM_MF_DIRECT	GO:0016740~transferase activity	9	1.37195	1	NCOA1, PRDM9, KMT2C, SETDB2, PRDM5, NME2, PRDM1, TFB1M, PARP12	644	1472	17446	0.165632	1	1	1
Annotation Cluster 16	Enrichment Score: 0.04973056863696993
Category	Term	Count	%	PValue	Genes	List Total	Pop Hits	Pop Total	Fold Enrichment	Bonferroni	Benjamini	FDR
GOTERM_BP_DIRECT	GO:0030030~cell projection organization	5	0.762195	0.768426	PLEK, RFX2, FOXJ1, E2F4, E2F5	624	151	18082	0.959522	1	1	0.971994
GOTERM_BP_DIRECT	GO:0042384~cilium assembly	3	0.457317	0.939792	RFX2, FOXJ1, E2F4	624	129	18082	0.673897	1	1	0.971994
GOTERM_BP_DIRECT	GO:0060271~cilium morphogenesis	3	0.457317	0.982143	RFX2, FOXJ1, E2F4	624	170	18082	0.511369	1	1	0.982143
