# Supplementary material for: The transcription factor reservoir and chromatin landscape in activated plasmacytoid dendritic cells
Source: BMC Genom Data. 2021 Sep 20;22:37. doi: 10.1186/s12863-021-00991-2 (PMC8454182; doi:10.1186/s12863-021-00991-2)
Supplement: Supplementary file 6 — Additional file 6: Supplemental Table S6. Centrimo motif enrichment analysis using the HOCOMOCO database and 2174 gene promoter associated regions with increased chromatin accessibility after pDC activation. [file 12863_2021_991_MOESM6_ESM.xlsx]

## Sheet: Sheet1
SUPPLEMENTAL TABLE S6
Centrimo motif enrichment analysis using the HOCOMOCO database and 2174 gene promoter associated regions with increased chromatin accessibility after pDC activation
db_index	motif_id	motif_alt_id	consensus	E-value	adj_p-value	log_adj_p-value	bin_location	bin_width	total_width	sites_in_bin	total_sites	p_success	p-value	mult_tests
1	TF65_MOUSE.H11MO.0.A		KGGRMTTTCCC	4.5e-55	1.3e-57	-131.02	0	166	490	1015	1956	0.33878	5.2e-60	244
1	NFKB2_MOUSE.H11MO.0.C		GGGRAAKYCCC	1.1e-53	3e-56	-127.84	0	152	490	937	1924	0.3102	1.2e-58	244
1	NFKB1_MOUSE.H11MO.0.A		GGGAAAKYCCC	2.8e-51	7.8e-54	-122.28	0	176	490	989	1830	0.35918	3.2e-56	244
1	FOS_MOUSE.H11MO.0.A		SDRTGAGTCAYC	3.2e-45	9e-48	-108.32	0	247	489	699	941	0.50511	3.7e-50	244
1	FOSL1_MOUSE.H11MO.0.A		KRVTGAGTCAYH	1.7e-38	4.7e-41	-92.85	0	261	489	859	1177	0.53374	1.9e-43	244
1	FOSL2_MOUSE.H11MO.0.A		KVTGAGTCABY	5.3e-32	1.5e-34	-77.9	0	162	490	767	1582	0.33061	6.1e-37	244
1	RELB_MOUSE.H11MO.0.C		RGGGRMTTTCCM	6e-32	1.7e-34	-77.77	0	177	489	1010	2020	0.36196	6.9e-37	244
1	REL_MOUSE.H11MO.0.A		DRWRGGGRAATKCCA	3.9e-31	1.1e-33	-75.91	0	156	486	952	2106	0.32099	4.5e-36	242
1	FOSB_MOUSE.H11MO.0.A		VTGAGTCAB	6.9e-31	1.9e-33	-75.33	0	208	492	1129	2012	0.42276	7.8e-36	245
1	JUND_MOUSE.H11MO.0.A		GRRTGAGTCAY	2e-30	5.5e-33	-74.28	0	260	490	1127	1657	0.53061	2.3e-35	244
1	JUN_MOUSE.H11MO.0.A		DVTGAGTCAY	3.7e-29	1e-31	-71.34	0	247	491	1160	1798	0.50305	4.3e-34	245
1	ATF3_MOUSE.H11MO.0.A		VTGAGTCAB	1.1e-27	3.1e-30	-67.93	0	244	492	1273	2031	0.49593	1.3e-32	245
1	JUNB_MOUSE.H11MO.0.A		VTGAGTCAY	7.2e-25	2e-27	-61.47	0	208	492	1050	1903	0.42276	8.2e-30	245
1	BACH2_MOUSE.H11MO.0.A		TGCTGAGTCAY	3.4e-23	9.4e-26	-57.63	0	170	490	855	1810	0.34694	3.8e-28	244
1	SPI1_MOUSE.H11MO.0.A		VRAAAGAGGAAGTGV	3e-20	8.4e-23	-50.83	0	192	486	907	1753	0.39506	3.5e-25	242
1	IRF8_MOUSE.H11MO.0.A		RAAARRGGAASTGAAASTDR	1.2e-14	3.3e-17	-37.96	0	227	481	1025	1772	0.47193	1.4e-19	240
1	RUNX1_MOUSE.H11MO.0.A		BYYTGTGGTTWB	1.3e-14	3.6e-17	-37.85	0	197	489	965	1912	0.40286	1.5e-19	244
1	RUNX2_MOUSE.H11MO.0.A		BYCTGTGGTTWB	1.7e-14	4.9e-17	-37.56	0	249	489	1258	2071	0.5092	2e-19	244
1	EHF_MOUSE.H11MO.0.B		VWACSAGGAAGTDVS	3.9e-14	1.1e-16	-36.77	0	232	486	940	1599	0.47737	4.5e-19	242
1	IRF1_MOUSE.H11MO.0.A		RRAANWGAAASTGAAASYRR	1.1e-13	3.1e-16	-35.7	0	187	481	718	1428	0.38877	1.3e-18	240
1	BATF_MOUSE.H11MO.0.A		DSTYYYRAWATGASTSAK	4.1e-13	1.1e-15	-34.4	0	189	483	965	1984	0.3913	4.8e-18	241
1	NFE2_MOUSE.H11MO.0.A		ATGACTCAGCARWW	5.8e-13	1.6e-15	-34.06	0	121	487	386	1048	0.24846	6.6e-18	243
1	SPIB_MOUSE.H11MO.0.A		RAAAGAGGAAGTGRRAV	6e-12	1.7e-14	-31.72	0	190	484	591	1151	0.39256	7e-17	241
1	CREB1_MOUSE.H11MO.0.A		NRRTGACGTMA	1.2e-11	3.3e-14	-31.04	0	134	490	629	1727	0.27347	1.4e-16	244
1	IRF2_MOUSE.H11MO.0.B		RAAAVHGAAAGTGAAASTRV	3.2e-11	8.9e-14	-30.05	0	147	481	569	1395	0.30561	3.7e-16	240
1	RUNX3_MOUSE.H11MO.0.A		KKCTGTGGTTWS	2.5e-10	6.9e-13	-28	0	229	489	1086	1949	0.4683	2.8e-15	244
1	ELF1_MOUSE.H11MO.0.A		SRACCCGGAAGTGS	7.2e-10	2e-12	-26.94	0	231	487	809	1401	0.47433	8.2e-15	243
1	NF2L1_MOUSE.H11MO.0.C		HGTCATN	7.3e-10	2.1e-12	-26.91	0	174	494	922	2128	0.35223	8.3e-15	246
1	IRF4_MOUSE.H11MO.0.A		RAAARRGGAASTGARASH	1.5e-09	4.2e-12	-26.2	0	195	483	1002	2058	0.40373	1.7e-14	241
1	ELF3_MOUSE.H11MO.0.B		RAABVAGGAAGTRR	4.3e-09	1.2e-11	-25.15	0	203	487	950	1892	0.41684	4.9e-14	243
1	ETV4_MOUSE.H11MO.0.B		SAGGAAGT	2.4e-08	6.8e-11	-23.42	0	219	493	1133	2171	0.44422	2.7e-13	246
1	PRDM1_MOUSE.H11MO.0.A		RAAAGTGAAAGTGR	2.6e-08	7.4e-11	-23.33	0	127	487	677	2032	0.26078	3e-13	243
1	NF2L2_MOUSE.H11MO.0.A		RTGACTCAGCADWW	7.3e-08	2e-10	-22.32	0	119	487	643	2050	0.24435	8.3e-13	243
1	IRF9_MOUSE.H11MO.0.C		GAAAGCGAAAYT	7.4e-08	2.1e-10	-22.3	0	197	489	457	875	0.40286	8.5e-13	244
1	GABPA_MOUSE.H11MO.0.A		GGVRCCGGAAGTGV	3.2e-07	8.8e-10	-20.85	0	233	487	893	1580	0.47844	3.6e-12	243
1	ELF2_MOUSE.H11MO.0.C		TDNCAGGAAGTRRVT	4.4e-06	1.2e-08	-18.22	0	226	486	815	1483	0.46502	5.1e-11	242
1	PEBB_MOUSE.H11MO.0.C		TYTGTGGTYWB	7.1e-06	2e-08	-17.73	0	194	490	960	2062	0.39592	8.1e-11	244
1	STAT2_MOUSE.H11MO.0.A		RRGRAAAHGAAACTGAAAV	2.8e-05	7.7e-08	-16.38	0	140	482	611	1696	0.29046	3.2e-10	240
1	ATF1_MOUSE.H11MO.0.B		VTGACGTCAS	4.5e-05	1.3e-07	-15.89	0	217	491	498	916	0.44196	5.1e-10	245
1	ELK1_MOUSE.H11MO.0.B		RCCGGAAGTGV	0.00017	4.8e-07	-14.54	0	238	490	986	1773	0.48571	2e-09	244
1	FLI1_MOUSE.H11MO.0.A		GGVRCCGGAAGYGS	0.00019	5.3e-07	-14.45	0	179	487	828	1910	0.36756	2.2e-09	243
1	PO2F2_MOUSE.H11MO.0.B		AYATGCAAATK	0.00024	6.6e-07	-14.23	0	198	490	883	1875	0.40408	2.7e-09	244
1	ETV6_MOUSE.H11MO.0.C		RCAGGAARK	0.00028	7.9e-07	-14.05	0	234	492	1165	2165	0.47561	3.2e-09	245
1	ETS1_MOUSE.H11MO.0.A		VRRRCMGGAAGTGG	0.0004	1.1e-06	-13.71	0	231	487	1071	1986	0.47433	4.6e-09	243
1	ATF2_MOUSE.H11MO.0.A		RRTGABGTCAY	0.0004	1.1e-06	-13.71	0	118	490	545	1815	0.24082	4.6e-09	244
1	NFIL3_MOUSE.H11MO.0.C		DRTTATGYAAB	0.00057	1.6e-06	-13.35	0	200	490	776	1623	0.40816	6.5e-09	244
1	DDIT3_MOUSE.H11MO.0.C		MTGATGHAAT	0.00072	2e-06	-13.12	0	259	491	1033	1735	0.52749	8.2e-09	245
1	BACH1_MOUSE.H11MO.0.C		TGCTGAGTCAYGGT	0.00075	2.1e-06	-13.08	0	167	487	166	336	0.34292	8.6e-09	243
1	ETV2_MOUSE.H11MO.0.A		RRARRCAGGAARYRGS	0.0014	3.9e-06	-12.46	0	231	485	918	1687	0.47629	1.6e-08	242
1	IRF7_MOUSE.H11MO.0.C		GAAASYGAAA	0.0015	4.2e-06	-12.38	0	129	491	649	2044	0.26273	1.7e-08	245
1	ERG_MOUSE.H11MO.0.A		VVRCMGGAAGYRVV	0.0092	2.6e-05	-10.57	0	175	487	844	2032	0.35934	1.1e-07	243
1	FEV_MOUSE.H11MO.0.B		GCVGGAAGYG	0.013	3.7e-05	-10.2	0	207	491	1036	2174	0.42159	1.5e-07	245
1	CEBPG_MOUSE.H11MO.0.B		RKMTGATGCAAY	0.015	4.3e-05	-10.05	0	77	489	226	1036	0.15746	1.8e-07	244
1	GFI1B_MOUSE.H11MO.0.A		KCWGTGRTTT	0.081	0.00023	-8.4	0	195	491	946	2110	0.39715	9.2e-07	245
1	ATF4_MOUSE.H11MO.0.A		RNMTGATGCAAY	0.09	0.00025	-8.29	0	77	489	127	535	0.15746	1e-06	244
1	BATF3_MOUSE.H11MO.0.A		BRSTTTCADTWTGASWM	0.12	0.00033	-8	0	134	484	651	2006	0.27686	1.4e-06	241
1	NFAC3_MOUSE.H11MO.0.B		TGGAAAAHY	0.16	0.00044	-7.73	0	222	492	1003	1992	0.45122	1.8e-06	245
1	ELK4_MOUSE.H11MO.0.B		SRRCCGGAAGYRG	0.48	0.0013	-6.61	0	232	488	1105	2111	0.47541	5.6e-06	243
1	IRF3_MOUSE.H11MO.0.A		RAAARGGAAAVDGAAASDGA	0.72	0.002	-6.21	0	145	481	713	2062	0.30146	8.4e-06	240
1	NFAC2_MOUSE.H11MO.0.C		TGGAAAAWY	0.79	0.0022	-6.11	0	56	492	302	2084	0.11382	9.1e-06	245
1	RORG_MOUSE.H11MO.0.B		RRAASTRGGTCA	0.83	0.0023	-6.06	0	131	489	628	2020	0.26789	9.6e-06	244
1	KLF1_MOUSE.H11MO.0.A		DGGGYGKGGCYGGG	0.87	0.0024	-6.02	0	213	487	788	1605	0.43737	1e-05	243
1	MITF_MOUSE.H11MO.0.A		YCWYGTGACY	1.1	0.0032	-5.75	0	169	491	793	2039	0.3442	1.3e-05	245
1	SIX4_MOUSE.H11MO.0.C		WGWAACCTGASMSY	1.3	0.0036	-5.63	0	203	487	1003	2173	0.41684	1.5e-05	243
1	MAFK_MOUSE.H11MO.0.A		DWWWYTGCTGAGTCAKCWHW	1.5	0.0043	-5.44	0	217	481	387	733	0.45114	1.8e-05	240
1	TBX21_MOUSE.H11MO.0.A		RRAGGTGWGARD	1.6	0.0045	-5.4	0	179	489	890	2174	0.36605	1.8e-05	244
1	STAT1_MOUSE.H11MO.0.A		RRRAAAHWGAAASTVAARVARR	1.9	0.0054	-5.21	0	167	479	808	2060	0.34864	2.3e-05	239
1	NR1D2_MOUSE.H11MO.0.A		RRRDAWGTRRGTCASDRRR	2.1	0.0059	-5.13	0	156	482	783	2144	0.32365	2.5e-05	240
1	CREM_MOUSE.H11MO.0.C		CRVTGACGTCA	3.1	0.0087	-4.75	0	182	490	548	1288	0.37143	3.6e-05	244
1	KLF4_MOUSE.H11MO.0.A		KRRRVWGGGTGKGGC	3.8	0.011	-4.56	0	216	486	1018	2088	0.44444	4.4e-05	242
1	CEBPA_MOUSE.H11MO.0.A		DRTTGTGCAAY	3.8	0.011	-4.54	0	298	490	992	1509	0.60816	4.4e-05	244
1	MAF_MOUSE.H11MO.0.A		RWWBTGCTGASWCWGCH	4.2	0.012	-4.45	0	216	484	986	2012	0.44628	4.9e-05	241
1	SUH_MOUSE.H11MO.0.A		BYSTGGGAAAV	4.9	0.014	-4.3	0	96	490	498	2168	0.19592	5.6e-05	244
1	E2F2_MOUSE.H11MO.0.B		GGCGCGAAAC	5.8	0.016	-4.13	0	169	491	359	883	0.3442	6.6e-05	245
1	CEBPB_MOUSE.H11MO.0.A		DRTTGYGCAAY	6.1	0.017	-4.07	0	266	490	801	1346	0.54286	7.1e-05	244
# CentriMo (Local Motif Enrichment Analysis): Version 5.3.3 compiled on Feb 21 2021 at 14:52:25
# The format of this file is described at https://meme-suite.org/meme/doc/centrimo-output-format.html.
# centrimo --oc . --verbosity 1 --dfile description --score 5.0 --ethresh 10.0 --bfile new_sequences.fasta.bg new_sequences.fasta db/MOUSE/HOCOMOCOv11_core_MOUSE_mono_meme_format.meme
