# Supplementary material for: The transcription factor reservoir and chromatin landscape in activated plasmacytoid dendritic cells
Source: BMC Genom Data. 2021 Sep 20;22:37. doi: 10.1186/s12863-021-00991-2 (PMC8454182; doi:10.1186/s12863-021-00991-2)
Supplement: Supplementary file 7 — Additional file 7: Supplemental Table S7. FIMO analysis of immediate signaling-dependent TF motifs among promoters of early-responding TFs that are more expressed and have more accessible chromatin at 2 h vs steady state. [file 12863_2021_991_MOESM7_ESM.xlsx]

## Sheet: Sheet1
SUPPLEMENTAL TABLE S7
FIMO analysis of immediate signaling-dependent TF motifs among promoters of early-responding TFs that are more expressed and have more accessible chromatin at 2h vs steady state
motif_id	motif_alt_id	sequence_name	start	stop	strand	score	p-value	q-value	matched_sequence
Nfkb2		mm13	599	609	+	17.2121	8.04e-07	0.141	TGGGAAGCCCC
Irf5		mm9	196	215	+	13.1818	8.53e-07	0.0971	CAAGGGCAAGACAAAAGTGA
Irf5		mm47	650	669	+	12.9152	1.09e-06	0.0971	AAAAAGAAAGCAAAGACTGC
Nfkb1		mm67	724	734	-	14.8909	1.36e-06	0.226	GGGAAAATCCC
Irf5		mm13	378	397	+	12.503	1.78e-06	0.106	GAAAGGCAAGCTACCACTGC
Nfkb2		mm31	882	892	+	16.9455	2.32e-06	0.165	GGGGAAATCCC
Nfkb2		mm67	724	734	-	16.6788	3.75e-06	0.165	GGGAAAATCCC
Nfkb2		mm41	983	993	-	16.6788	3.75e-06	0.165	TGGAAATCCCC
Irf5		mm91	184	203	-	11.9576	4.04e-06	0.131	GCAGGGAAAAATAAAAGTGA
Irf5		mm56	289	308	+	11.9576	4.04e-06	0.131	TAAAGGAAGAGAAAAAGAGC
Irf5		mm29	576	595	+	11.9333	4.41e-06	0.131	GAAAGGAACAAGAAAAGTCA
Irf5		mm78	392	411	+	8.10303	6.43e-06	0.163	AAAAAGAAAGAAAAAAGTTT
Nfkb1		mm79	57	67	+	13.6485	8.53e-06	0.336	GGGCAACTCCC
Nfkb1		mm28	386	396	-	13.6485	8.53e-06	0.336	GGGAAGTCCCC
Nfkb2		mm17	262	272	+	12.6788	9.92e-06	0.202	GGGGAAAACCC
Nfkb2		mm28	387	397	-	12.6788	9.92e-06	0.202	AGGGAAGTCCC
Nfkb2		mm28	528	538	+	12.6788	9.92e-06	0.202	TGGCAAGCCCC
Nfkb2		mm36	625	635	+	12.6788	9.92e-06	0.202	CGGAAAGCCCC
Irf5		mm22	976	995	-	7.53333	1.23e-05	0.275	GCAGGGACAGAGAAAAGGGC
Nfkb1		mm76	508	518	+	13.6364	1.42e-05	0.336	GGAAAAGCCCC
Nfkb1		mm69	558	568	+	13.6364	1.42e-05	0.336	AGGAAACCCCC
Nfkb1		mm36	625	635	+	13.6364	1.42e-05	0.336	CGGAAAGCCCC
Irf5		mm43	572	591	+	7.27879	1.51e-05	0.293	GGAAGGTAGCCATAAAGTGC
Nfkb2		mm56	251	261	+	12.4121	1.55e-05	0.202	AGGAAAGTCCC
Nfkb2		mm78	262	272	+	12.4121	1.55e-05	0.202	CGGAAATCCCC
Nfkb2		mm76	507	517	+	12.4121	1.55e-05	0.202	GGGAAAAGCCC
Nfkb2		mm85	516	526	-	12.4121	1.55e-05	0.202	TGGCAAACCCC
Nfkb2		mm58	831	841	+	12.4121	1.55e-05	0.202	TGGCAAGTCCC
Nfkb2		mm91	954	964	+	12.2545	1.61e-05	0.202	GGGGAGGCCCC
Irf5		mm37	326	345	-	7.14545	1.81e-05	0.293	CAAGGAAAAGCAAAAATTAA
Irf5		mm37	365	384	-	7.14545	1.81e-05	0.293	AAAAGAAAAGAAAAAAGAAA
Nfkb2		mm10	454	464	+	12.1455	1.88e-05	0.22	TGGAAAAGCCC
Irf5		mm10	45	64	-	7.01212	2.04e-05	0.302	GAGAGGAAAGCTAACCACGA
Irf7		mm51	53	62	+	13.1214	2.33e-05	0.338	GAAAGCAAAA
Irf7		mm50	245	254	+	13.1214	2.33e-05	0.338	GAAACTGAAA
Irf7		mm66	274	283	+	13.1214	2.33e-05	0.338	GAAACTGAAA
Irf7		mm53	524	533	+	13.1214	2.33e-05	0.338	GAAACTGAAT
Irf7		mm65	632	641	+	13.1214	2.33e-05	0.338	GAAACTGAAA
Irf7		mm2	899	908	+	13.1214	2.33e-05	0.338	GAAAGTGAAA
Irf7		mm88	907	916	+	13.1214	2.33e-05	0.338	GAAACTGAAA
Irf7		mm49	988	997	+	13.1214	2.33e-05	0.338	AAAACCGAAA
Irf7		mm83	850	859	-	13.1214	2.33e-05	0.338	GAAACTGAAA
Nfkb2		mm64	36	46	-	11.9758	2.44e-05	0.238	GTGGAAGCCCC
Nfkb2		mm70	195	205	-	11.9758	2.44e-05	0.238	GGTGAAGCCCC
Nfkb2		mm69	772	782	-	11.9758	2.44e-05	0.238	GGGGAAGCCCG
Irf5		mm64	687	706	-	6.97576	2.6e-05	0.33	GAAACGGAATCCAGAACTGC
Irf5		mm49	751	770	-	6.86667	2.6e-05	0.33	AAAAAAAAAAAAAAAAGTGA
Nfkb1		mm56	251	261	+	13.3697	2.63e-05	0.336	AGGAAAGTCCC
Nfkb1		mm78	262	272	+	13.3697	2.63e-05	0.336	CGGAAATCCCC
Nfkb1		mm45	404	414	+	13.3697	2.63e-05	0.336	GGAAAACTCCC
Nfkb1		mm31	883	893	+	13.3697	2.63e-05	0.336	GGGAAATCCCT
Nfkb1		mm67	723	733	-	13.3697	2.63e-05	0.336	GGAAAATCCCC
Nfkb1		mm64	922	932	-	13.3697	2.63e-05	0.336	GGGAAACTTCC
Nfkb1		mm41	983	993	-	13.3697	2.63e-05	0.336	TGGAAATCCCC
Irf5		mm31	594	613	+	6.73333	3.04e-05	0.338	TAAAGGCAAGTAACAAGGCC
Irf5		mm55	648	667	+	6.73333	3.04e-05	0.338	TAAAGGAAGAATAAAGGCGC
Nfkb1		mm21	360	370	-	13.103	3.05e-05	0.342	GGGAAATTCCT
Nfkb1		mm76	507	517	+	10.6242	3.08e-05	0.342	GGGAAAAGCCC
Nfkb2		mm28	386	396	+	11.7212	3.24e-05	0.271	GGGGACTTCCC
Nfkb2		mm15	830	840	+	11.7212	3.24e-05	0.271	GGGGGAATCCC
Nfkb2		mm28	386	396	-	11.7212	3.24e-05	0.271	GGGAAGTCCCC
Irf7		mm53	135	144	+	12.8555	3.31e-05	0.338	GAAATTGAAT
Irf7		mm5	459	468	-	12.8555	3.31e-05	0.338	GAAATTGAAT
Irf7		mm9	762	771	-	12.8555	3.31e-05	0.338	GAAATTGAAA
Irf7		mm36	854	863	-	12.8555	3.31e-05	0.338	GAAATCAAAA
Nfkb1		mm31	882	892	+	9.66667	3.38e-05	0.351	GGGGAAATCCC
Nfkb1		mm17	263	273	+	9.65455	3.73e-05	0.365	GGGAAAACCCT
Irf5		mm6	887	906	-	6.4303	3.96e-05	0.369	GAAAAGAAAAACGAAAGTAA
Irf5		mm52	40	59	+	6.17576	4.11e-05	0.369	GAAAAGAAAAGAAAAAGAAA
Irf5		mm37	327	346	-	6.16364	4.13e-05	0.369	TCAAGGAAAAGCAAAAATTA
Nfkb1		mm45	242	252	+	9.38788	4.15e-05	0.367	GGGAAAATCAC
Irf5		mm52	180	199	-	5.90909	4.15e-05	0.369	TCAAAGAAACCTAAAAATAA
Nfkb2		mm69	326	336	+	11.7091	4.43e-05	0.288	TGGGAAGCACC
Nfkb2		mm23	346	356	+	11.7091	4.43e-05	0.288	TGGGAAGCCCA
Nfkb2		mm21	389	399	+	11.7091	4.43e-05	0.288	GGGGAAACCTC
Nfkb2		mm76	508	518	+	11.7091	4.43e-05	0.288	GGAAAAGCCCC
Nfkb2		mm69	557	567	+	11.7091	4.43e-05	0.288	GAGGAAACCCC
Nfkb2		mm15	831	841	+	11.7091	4.43e-05	0.288	GGGGAATCCCT
Nfkb1		mm15	668	678	+	9.38182	4.64e-05	0.367	GGGAGAGACCC
Nfkb1		mm39	728	738	+	9.38182	4.64e-05	0.367	GGGACAGGCCC
Nfkb1		mm91	652	662	-	9.38182	4.64e-05	0.367	GGGAGAGGCCC
Irf5		mm43	407	426	+	2.75758	5.09e-05	0.384	AGATGGGGAGCAAACAGTGA
Nfkb2		mm34	504	514	-	11.4545	5.19e-05	0.325	TGGAGAACCCC
Irf7		mm52	86	95	+	12.8497	5.28e-05	0.338	AAAACTGAAA
Irf7		mm52	93	102	+	12.8497	5.28e-05	0.338	AAAACTGAAA
Irf7		mm74	143	152	+	12.8497	5.28e-05	0.338	AAAAGCAAAA
Irf7		mm28	474	483	+	12.8497	5.28e-05	0.338	AAAACTGAAA
Irf7		mm71	612	621	+	12.8497	5.28e-05	0.338	AAAACCAAAA
Irf7		mm9	636	645	+	12.8497	5.28e-05	0.338	AAAAGTGAAT
Irf7		mm77	938	947	+	12.8497	5.28e-05	0.338	GAAAGTAAAT
Irf7		mm60	10	19	-	12.8497	5.28e-05	0.338	AAAACCAAAA
Irf7		mm7	113	122	-	12.8497	5.28e-05	0.338	AAAACCAAAT
Irf7		mm91	182	191	-	12.8497	5.28e-05	0.338	AAAAGTGAAA
Irf7		mm29	258	267	-	12.8497	5.28e-05	0.338	AAAACTGAAA
Irf7		mm37	331	340	-	12.8497	5.28e-05	0.338	AAAAGCAAAA
Irf7		mm4	469	478	-	12.8497	5.28e-05	0.338	AAAACCAAAT
Irf7		mm20	946	955	-	12.8497	5.28e-05	0.338	AAAACCAAAT
Irf5		mm44	212	231	-	2.74545	5.45e-05	0.384	GAAAAGATAGCATAGGGTGG
Irf5		mm33	755	774	+	2.74545	5.45e-05	0.384	GAGAGGAAAGAAAGAGGGGG
Irf5		mm87	501	520	-	2.73333	5.81e-05	0.384	TAAAGGGCAGTCATAAGGGT
Irf5		mm73	778	797	+	2.73333	5.81e-05	0.384	TTCAGGAAAGCGAAGGGTTG
Nfkb1		mm70	161	171	+	9.10303	6.19e-05	0.392	GGTAAAGACCC
Nfkb1		mm68	273	283	-	9.10303	6.19e-05	0.392	GGGAAACACGC
Nfkb1		mm70	590	600	-	9.10303	6.19e-05	0.392	GGGAAAGGCCT
Nfkb1		mm86	653	663	-	9.10303	6.19e-05	0.392	GGGAAAGGCCA
Nfkb1		mm56	967	977	-	9.10303	6.19e-05	0.392	CGGAAAGACCC
Irf5		mm3	369	388	+	2.72121	6.29e-05	0.384	GAAAGGAAGAAGCAAAGAGG
Irf5		mm44	393	412	+	2.72121	6.29e-05	0.384	CAAAAGAAAGTGGTTAGTGC
Irf5		mm30	693	712	-	2.72121	6.29e-05	0.384	AAAAGGCAAATGAGAAGGGC
Irf5		mm49	726	745	+	2.72121	6.29e-05	0.384	GCAAGGAAAGAGAAAGTGGG
Irf7		mm7	134	143	-	12.5838	6.48e-05	0.338	GAAATTAAAA
Irf7		mm20	197	206	-	12.5838	6.48e-05	0.338	AAAATTGAAA
Irf7		mm35	269	278	+	12.5838	6.48e-05	0.338	GAAATTAAAT
Irf7		mm76	285	294	+	12.5838	6.48e-05	0.338	AAAATTGAAA
Irf7		mm77	391	400	+	12.5838	6.48e-05	0.338	AAAATTGAAA
Irf7		mm80	564	573	-	12.5838	6.48e-05	0.338	AAAATCAAAA
Irf7		mm33	921	930	+	12.5838	6.48e-05	0.338	GAAATTAAAA
Irf5		mm19	828	847	+	2.47879	6.76e-05	0.384	AAGAAGTAGGCTGAAAGTGA
Nfkb1		mm63	642	652	-	8.83636	6.96e-05	0.392	GGGAAATACCT
Irf7		mm72	29	38	-	12.578	7.28e-05	0.338	AAAACTAAAT
Irf7		mm44	131	140	-	12.578	7.28e-05	0.338	AAAACTAAAA
Irf7		mm20	971	980	+	12.578	7.28e-05	0.338	AAAACTAAAT
Irf5		mm63	295	314	+	2.46667	7.35e-05	0.384	GATATGGGAGGAAAAAGTGG
Irf5		mm54	748	767	+	2.46667	7.35e-05	0.384	GGAAGAAGAGAAAAGAGTGG
Nfkb1		mm6	634	644	-	8.69091	7.54e-05	0.392	GGGATCCCCCC
Nfkb1		mm28	744	754	-	8.69091	7.54e-05	0.392	GGGACCCCCCC
Nfkb1		mm15	830	840	-	8.69091	7.54e-05	0.392	GGGATTCCCCC
Nfkb1		mm91	954	964	+	8.69091	7.54e-05	0.392	GGGGAGGCCCC
Nfkb1		mm48	956	966	-	8.69091	7.54e-05	0.392	GGGGTACCCCC
Irf7		mm52	165	174	-	12.3121	7.77e-05	0.338	AAAATTAAAA
Irf7		mm37	324	333	-	12.3121	7.77e-05	0.338	AAAATTAAAA
Nfkb2		mm78	261	271	+	11.4424	7.79e-05	0.414	GCGGAAATCCC
Nfkb2		mm17	263	273	+	11.4424	7.79e-05	0.414	GGGAAAACCCT
Nfkb2		mm31	883	893	+	11.4424	7.79e-05	0.414	GGGAAATCCCT
Nfkb2		mm21	361	371	-	11.4424	7.79e-05	0.414	GGGGAAATTCC
Nfkb2		mm67	723	733	-	11.4424	7.79e-05	0.414	GGAAAATCCCC
Irf5		mm60	6	25	-	2.45455	7.93e-05	0.384	TCTAAGAAAACCAAAAGGGG
Irf5		mm75	524	543	-	2.45455	7.93e-05	0.384	CAAAGGACAGAGGATAATGA
Irf5		mm18	529	548	-	2.45455	7.93e-05	0.384	TGGATGAGAGTGAAAAGTGG
Irf5		mm18	697	716	+	2.45455	7.93e-05	0.384	AAAAGGCAAAGGGAAAGGGA
Irf7		mm30	619	628	-	9.41618	8.04e-05	0.338	GAAAACGAAA
Nfkb2		mm8	598	608	+	11.1879	8.05e-05	0.416	TGGAGAATCCC
Irf5		mm40	166	185	-	2.44242	8.21e-05	0.384	GATAGTTAAGGCAAAACTGT
Irf5		mm51	687	706	+	2.44242	8.21e-05	0.384	CATAAGGAAGGGAAAACTGC
Nfkb1		mm69	262	272	+	8.42424	8.6e-05	0.421	GGGTTAGTCCC
Nfkb1		mm31	882	892	-	8.42424	8.6e-05	0.421	GGGATTTCCCC
Irf7		mm82	83	92	-	9.14451	9.02e-05	0.338	GAAAACAAAT
Irf7		mm50	335	344	+	9.14451	9.02e-05	0.338	GAAAACAAAT
Irf7		mm91	336	345	-	9.14451	9.02e-05	0.338	GAAAACAAAT
Irf7		mm45	555	564	-	9.14451	9.02e-05	0.338	GAAAACAAAT
Irf7		mm73	675	684	-	9.14451	9.02e-05	0.338	AAAAACGAAT
Irf7		mm41	759	768	+	9.14451	9.02e-05	0.338	GAAAATGAAA
Irf7		mm55	796	805	-	9.14451	9.02e-05	0.338	GAAAACAAAA
Irf7		mm6	891	900	-	9.14451	9.02e-05	0.338	AAAAACGAAA
Irf5		mm60	5	24	-	2.2	9.29e-05	0.413	CTAAGAAAACCAAAAGGGGA
Irf5		mm77	92	111	-	2.2	9.29e-05	0.413	TAAAAATACGCAGAAAGTGT
Irf7		mm73	783	792	+	9.13295	9.39e-05	0.344	GAAAGCGAAG
Irf5		mm61	871	890	+	2.18788	9.62e-05	0.418	GAAAGAAAAGATACAAGAAG
Irf5		mm38	225	244	-	2.17576	9.96e-05	0.422	AAAAGAAAAGTCCAAACAGA
# FIMO (Find Individual Motif Occurrences): Version 5.3.3 compiled on Feb 21 2021 at 14:52:27
# The format of this file is described at https://meme-suite.org/meme/doc/fimo-output-format.html.
# fimo --oc . --verbosity 1 --thresh 1.0E-4 motifs.meme new_sequences_2.fasta
